# Supplementary material for: Population Structure and Genetic Diversity of Two-Rowed Barley Accessions from Kazakhstan Based on SNP Genotyping Data
Source: Plants (Basel). 2021 Sep 27;10(10):2025. doi: 10.3390/plants10102025 (PMC8540147; doi:10.3390/plants10102025)
Supplement: Supplementary file 1 [file plants-10-02025-s001.zip]

Archive with 11 entries (11 files):
- Figure S2.pdf
- Figure S3.pdf
- Figure S4.pdf
- Figure S5.pdf
- Figure S1.pdf
- Table S3.xlsx
- Table S4.xlsx
- Table S5.xlsx
- Table S6.xls
- Table S1.xlsx
- Table S2.xlsx
