# Supplementary material for: Population Structure and Genetic Diversity of Two-Rowed Barley Accessions from Kazakhstan Based on SNP Genotyping Data
Source: Plants (Basel). 2021 Sep 27;10(10):2025. doi: 10.3390/plants10102025 (PMC8540147; doi:10.3390/plants10102025)
Supplement: Supplementary file 1 [file plants-10-02025-s001.zip › Table S3.xlsx]

## Sheet: A
Table S3: The list of identified SNP markers with opposite allele frequencies that were associated with specific genes controlling plant adaptation in the studied barley groups with different breeding origins
List A: South Kazakhstan (KV, Krasnovodopad) vs. Central Kazakhstan origins (KA, Karaganda)
#	SNP	Chr	Pos	alleles	KA	KV	KA	KV
1	BOPA2_12_30969	1H	0	G:A	94%:6%	0%:100%	G	A
2	SCRI_RS_120053	1H	0.2	C:T	67%:33%	10%:90%	C	T
3	SCRI_RS_120059	1H	0.2	C:T	67%:33%	10%:90%	C	T
4	SCRI_RS_113745	1H	2.3	C:T	67%:33%	10%:90%	C	T
5	BOPA2_12_30715	1H	3.2	C:A	72%:28%	10%:90%	C	A
6	SCRI_RS_60293	1H	5	G:A	71%:29%	20%:80%	G	A
7	SCRI_RS_148560	1H	13.4	T:G	71%:29%	0%:100%	T	G
8	SCRI_RS_130592	1H	16.4	A:G	82%:18%	0%:100%	A	G
9	SCRI_RS_169091	1H	27.1	T:C	82%:18%	10%:90%	T	C
10	SCRI_RS_182603	1H	27.1	C:A	82%:18%	0%:100%	C	A
11	SCRI_RS_155382	1H	28.4	T:C	88%:12%	10%:90%	T	C
12	SCRI_RS_157039	1H	62.8	G:A	76%:24%	10%:90%	G	A
13	SCRI_RS_138527	1H	70.4	C:T	67%:33%	20%:80%	C	T
14	SCRI_RS_160234	1H	70.5	T:G	67%:33%	20%:80%	T	G
15	BOPA1_6655-978	1H	70.9	G:C	94%:6%	20%:80%	G	C
16	BOPA1_1016-376	1H	71	A:G	94%:6%	20%:80%	A	G
17	SCRI_RS_156208	1H	72.4	A:G	67%:33%	10%:90%	A	G
18	SCRI_RS_181353	1H	76.8	T:C	94%:6%	10%:90%	T	C
19	SCRI_RS_125339	1H	80.2	G:A	94%:6%	10%:90%	G	A
20	BOPA2_12_31160	1H	82.5	A:G	71%:29%	10%:90%	A	G
21	SCRI_RS_225431	1H	82.5	T:C	71%:29%	10%:90%	T	C
22	SCRI_RS_154140	1H	83	C:A	71%:29%	10%:90%	C	A
23	SCRI_RS_135092	1H	83.6	C:T	71%:29%	10%:90%	C	T
24	SCRI_RS_166168	1H	86	G:A	78%:22%	20%:80%	G	A
25	BOPA1_3201-603	1H	87	G:A	89%:11%	10%:90%	G	A
26	SCRI_RS_189168	1H	87.5	A:G	67%:33%	0%:100%	A	G
27	BOPA1_2935-1634	1H	90.3	C:G	78%:22%	0%:100%	C	G
28	BOPA1_ABC11290-sfp44-06	1H	92.1	A:G	71%:29%	10%:90%	A	G
29	BOPA2_12_31319	1H	92.4	C:G	71%:29%	10%:90%	C	G
30	SCRI_RS_199689	1H	92.5	C:T	71%:29%	10%:90%	C	T
31	BOPA1_4499-1364	1H	94.2	G:C	89%:11%	10%:90%	G	C
32	BOPA1_6541-1329	1H	111.8	C:A	76%:24%	10%:90%	C	A
33	BOPA1_ConsensusGBS0361-5	1H	119.4	A:G	72%:28%	10%:90%	A	G
34	BOPA1_13095-187	1H	131.9	C:A	94%:6%	10%:90%	C	A
35	SCRI_RS_143790	1H	131.9	T:C	76%:24%	0%:100%	T	C
36	SCRI_RS_4928	1H	131.9	T:C	76%:24%	10%:90%	T	C
37	SCRI_RS_176006	1H	132.1	A:G	94%:6%	0%:100%	A	G
38	BOPA1_5316-739	1H	132.4	G:A	100%:0%	10%:90%	G	A
39	BOPA1_4057-2114	1H	132.5	A:G	100%:0%	10%:90%	A	G
40	SCRI_RS_199945	1H	132.9	T:C	100%:0%	10%:90%	T	C
41	BOPA1_3263-2865	1H	133	G:A	100%:0%	10%:90%	G	A
42	BOPA2_12_30934	1H	133.1	G:A	100%:0%	10%:90%	G	A
43	SCRI_RS_213799	2H	7.4	A:C	72%:28%	10%:90%	A	C
44	BOPA2_12_31497	2H	8.6	C:G	94%:6%	10%:90%	C	G
45	SCRI_RS_141564	2H	12.1	G:A	76%:24%	10%:90%	G	A
46	SCRI_RS_231806	2H	12.1	T:G	76%:24%	0%:100%	T	G
47	SCRI_RS_152744	2H	12.3	C:A	71%:29%	0%:100%	C	A
48	SCRI_RS_226348	2H	12.5	A:G	67%:33%	0%:100%	A	G
49	SCRI_RS_155957	2H	12.7	G:A	76%:24%	0%:100%	G	A
50	SCRI_RS_231889	2H	13.4	T:C	94%:6%	10%:90%	T	C
51	SCRI_RS_194812	2H	13.5	T:G	100%:0%	20%:80%	T	G
52	SCRI_RS_198643	2H	15.4	C:G	72%:28%	10%:90%	C	G
53	SCRI_RS_150590	2H	17.6	C:T	71%:29%	0%:100%	C	T
54	SCRI_RS_153672	2H	18.1	A:G	67%:33%	10%:90%	A	G
55	BOPA1_8787-1459	2H	26.1	A:G	76%:24%	10%:90%	A	G
56	BOPA1_7766-492	2H	26.2	A:G	76%:24%	10%:90%	A	G
57	SCRI_RS_7026	2H	26.2	C:T	76%:24%	10%:90%	C	T
58	BOPA1_7032-201	2H	26.8	A:G	71%:29%	0%:100%	A	G
59	SCRI_RS_147371	2H	26.8	C:T	71%:29%	0%:100%	C	T
60	SCRI_RS_206586	2H	38.8	C:T	89%:11%	10%:90%	C	T
61	BOPA1_ABC03253-1-2-279	2H	39.4	C:G	89%:11%	20%:80%	C	G
62	SCRI_RS_207244	2H	39.4	C:T	83%:17%	20%:80%	C	T
63	SCRI_RS_89851	2H	39.4	G:A	89%:11%	20%:80%	G	A
64	BOPA2_12_30657	2H	39.7	A:G	83%:17%	10%:90%	A	G
65	BOPA1_6338-682	2H	40.1	A:C	78%:22%	10%:90%	A	C
66	BOPA1_7623-818	2H	40.1	A:G	67%:33%	10%:90%	A	G
67	BOPA2_12_30432	2H	40.8	G:A	89%:11%	0%:100%	G	A
68	SCRI_RS_177405	2H	40.8	C:T	89%:11%	0%:100%	C	T
69	SCRI_RS_154981	2H	41.2	C:T	89%:11%	0%:100%	C	T
70	BOPA1_265-1229	2H	41.9	A:G	94%:6%	10%:90%	A	G
71	SCRI_RS_152206	2H	46.4	C:T	82%:18%	0%:100%	C	T
72	SCRI_RS_14801	2H	48.4	C:T	94%:6%	20%:80%	C	T
73	SCRI_RS_201800	2H	48.4	A:C	94%:6%	20%:80%	A	C
74	SCRI_RS_158928	2H	50.5	A:G	82%:18%	10%:90%	A	G
75	SCRI_RS_173531	2H	50.5	A:G	82%:18%	10%:90%	A	G
76	SCRI_RS_198460	2H	50.5	T:C	82%:18%	10%:90%	T	C
77	SCRI_RS_212484	2H	50.5	G:T	82%:18%	10%:90%	G	T
78	SCRI_RS_231782	2H	50.8	C:T	82%:18%	10%:90%	C	T
79	BOPA1_5823-1073	2H	50.9	G:A	82%:18%	10%:90%	G	A
80	SCRI_RS_151576	2H	50.9	T:C	71%:29%	10%:90%	T	C
81	SCRI_RS_158649	2H	50.9	C:T	82%:18%	10%:90%	C	T
82	BOPA1_7932-687	2H	55.5	G:A	94%:6%	20%:80%	G	A
83	BOPA1_ABC01644-1-3-379	2H	55.5	A:G	65%:35%	20%:80%	A	G
84	BOPA2_12_30634	2H	55.5	A:G	89%:11%	20%:80%	A	G
85	SCRI_RS_132200	2H	55.5	C:T	89%:11%	20%:80%	C	T
86	SCRI_RS_141874	2H	55.5	A:G	65%:35%	20%:80%	A	G
87	SCRI_RS_144891	2H	55.5	A:G	67%:33%	20%:80%	A	G
88	SCRI_RS_151459	2H	55.5	A:G	89%:11%	20%:80%	A	G
89	SCRI_RS_164343	2H	55.5	T:C	67%:33%	20%:80%	T	C
90	SCRI_RS_186840	2H	55.5	G:A	89%:11%	20%:80%	G	A
91	SCRI_RS_204254	2H	55.5	G:A	94%:6%	20%:80%	G	A
92	SCRI_RS_98229	2H	55.5	A:C	89%:11%	20%:80%	A	C
93	BOPA1_1275-734	2H	55.6	A:G	65%:35%	20%:80%	A	G
94	BOPA2_12_30853	2H	55.7	G:C	94%:6%	20%:80%	G	C
95	SCRI_RS_122871	2H	55.7	A:G	67%:33%	20%:80%	A	G
96	SCRI_RS_138888	2H	55.7	A:G	72%:28%	20%:80%	A	G
97	SCRI_RS_171237	2H	55.7	C:T	72%:28%	20%:80%	C	T
98	BOPA1_4226-570	2H	55.9	A:G	76%:24%	0%:100%	A	G
99	SCRI_RS_240011	2H	56.2	A:C	94%:6%	10%:90%	A	C
100	SCRI_RS_174318	2H	56.5	A:G	89%:11%	10%:90%	A	G
101	BOPA1_4717-386	2H	58.8	A:G	88%:12%	10%:90%	A	G
102	SCRI_RS_213826	2H	59.5	T:C	82%:18%	10%:90%	T	C
103	SCRI_RS_165574	2H	59.9	C:G	82%:18%	10%:90%	C	G
104	BOPA1_6911-866	2H	60.7	A:C	100%:0%	10%:90%	A	C
105	SCRI_RS_107754	2H	60.7	C:T	94%:6%	10%:90%	C	T
106	SCRI_RS_143213	2H	60.7	G:A	100%:0%	10%:90%	G	A
107	BOPA2_12_10545	2H	62	C:A	100%:0%	20%:80%	C	A
108	SCRI_RS_198848	2H	64.6	A:G	100%:0%	0%:100%	A	G
109	BOPA1_7660-476	2H	64.9	G:A	100%:0%	10%:90%	G	A
110	BOPA1_3340-1042	2H	66.4	C:A	82%:18%	20%:80%	C	A
111	SCRI_RS_150266	2H	66.7	T:C	76%:24%	0%:100%	T	C
112	BOPA1_6280-1098	2H	67.9	C:G	94%:6%	10%:90%	C	G
113	SCRI_RS_156871	2H	67.9	C:T	94%:6%	10%:90%	C	T
114	SCRI_RS_206677	2H	67.9	A:G	94%:6%	10%:90%	A	G
115	SCRI_RS_221992	2H	67.9	T:C	94%:6%	10%:90%	T	C
116	SCRI_RS_73	2H	67.9	G:A	94%:6%	10%:90%	G	A
117	SCRI_RS_9469	2H	68.1	T:G	94%:6%	10%:90%	T	G
118	SCRI_RS_17898	2H	73.5	T:C	78%:22%	10%:90%	T	C
119	BOPA2_12_31293	2H	73.7	T:A	100%:0%	20%:80%	T	A
120	BOPA1_7549-782	2H	75.2	G:A	94%:6%	10%:90%	G	A
121	SCRI_RS_129857	2H	75.2	A:G	72%:28%	0%:100%	A	G
122	SCRI_RS_221795	2H	75.2	A:G	72%:28%	0%:100%	A	G
123	SCRI_RS_222844	2H	75.2	G:A	94%:6%	10%:90%	G	A
124	SCRI_RS_239742	2H	75.2	G:A	94%:6%	10%:90%	G	A
125	SCRI_RS_137263	2H	80.2	A:G	94%:6%	10%:90%	A	G
126	SCRI_RS_157140	2H	86.6	T:G	76%:24%	10%:90%	T	G
127	SCRI_RS_237763	2H	86.6	G:A	76%:24%	10%:90%	G	A
128	SCRI_RS_165795	2H	86.8	C:T	76%:24%	0%:100%	C	T
129	BOPA1_ABC10472-1-2-247	2H	94	G:A	76%:24%	20%:80%	G	A
130	BOPA1_682-767	2H	94.3	C:A	76%:24%	20%:80%	C	A
131	SCRI_RS_159484	2H	94.5	T:C	76%:24%	20%:80%	T	C
132	SCRI_RS_173374	2H	94.5	C:T	76%:24%	20%:80%	C	T
133	SCRI_RS_150494	2H	94.7	C:T	76%:24%	20%:80%	C	T
134	BOPA1_5347-585	2H	94.9	A:C	82%:18%	10%:90%	A	C
135	SCRI_RS_221763	2H	94.9	G:A	82%:18%	20%:80%	G	A
136	BOPA2_12_30459	2H	106.8	G:C	67%:33%	10%:90%	G	C
137	SCRI_RS_15050	2H	106.8	A:C	67%:33%	10%:90%	A	C
138	SCRI_RS_15711	2H	106.8	C:G	67%:33%	10%:90%	C	G
139	SCRI_RS_918	2H	106.8	C:T	72%:28%	10%:90%	C	T
140	SCRI_RS_15537	2H	106.9	T:C	72%:28%	10%:90%	T	C
141	BOPA1_8682-406	2H	107.2	A:G	88%:12%	10%:90%	A	G
142	BOPA1_ABC01334-1-1-55	2H	107.2	A:G	61%:39%	20%:80%	A	G
143	BOPA2_12_31402	2H	107.2	A:G	61%:39%	20%:80%	A	G
144	SCRI_RS_158091	2H	107.9	T:C	67%:33%	10%:90%	T	C
145	SCRI_RS_219799	2H	108	T:C	67%:33%	10%:90%	T	C
146	SCRI_RS_223905	2H	108.2	C:T	67%:33%	10%:90%	C	T
147	SCRI_RS_156220	2H	108.8	C:A	67%:33%	0%:100%	C	A
148	BOPA1_4833-420	2H	109.3	A:G	67%:33%	0%:100%	A	G
149	SCRI_RS_238606	2H	109.3	A:G	67%:33%	10%:90%	A	G
150	BOPA1_3763-595	2H	109.4	A:G	67%:33%	10%:90%	A	G
151	BOPA2_12_31095	2H	109.4	A:G	67%:33%	10%:90%	A	G
152	SCRI_RS_151349	2H	109.4	A:G	67%:33%	10%:90%	A	G
153	SCRI_RS_610	2H	109.6	T:C	67%:33%	10%:90%	T	C
154	BOPA1_3000-1074	2H	109.8	A:G	67%:33%	10%:90%	A	G
155	SCRI_RS_154176	2H	110.2	A:G	72%:28%	10%:90%	A	G
156	BOPA1_7576-818	2H	110.5	C:A	67%:33%	10%:90%	C	A
157	SCRI_RS_132586	2H	112	C:T	67%:33%	10%:90%	C	T
158	SCRI_RS_149429	2H	112	C:T	67%:33%	10%:90%	C	T
159	SCRI_RS_151556	2H	112.2	T:C	67%:33%	10%:90%	T	C
160	SCRI_RS_205571	2H	112.3	T:C	67%:33%	10%:90%	T	C
161	BOPA2_12_30598	2H	112.6	A:C	72%:28%	10%:90%	A	C
162	BOPA2_12_31264	2H	112.6	G:A	72%:28%	10%:90%	G	A
163	SCRI_RS_155689	2H	113.3	G:A	72%:28%	10%:90%	G	A
164	BOPA1_4213-2378	2H	118	C:G	82%:18%	0%:100%	C	G
165	SCRI_RS_211291	2H	118	C:T	65%:35%	20%:80%	C	T
166	BOPA1_447-88	2H	119.8	G:C	100%:0%	0%:100%	G	C
167	BOPA1_3906-558	2H	133.3	A:G	100%:0%	10%:90%	A	G
168	SCRI_RS_138320	2H	135.8	G:A	67%:33%	0%:100%	G	A
169	SCRI_RS_175216	2H	136	C:T	67%:33%	10%:90%	C	T
170	SCRI_RS_222342	2H	136	T:C	67%:33%	10%:90%	T	C
171	BOPA1_578-587	2H	136.4	C:A	76%:24%	0%:100%	C	A
172	SCRI_RS_10006	2H	136.8	G:A	67%:33%	10%:90%	G	A
173	SCRI_RS_161636	2H	137	G:A	76%:24%	10%:90%	G	A
174	BOPA1_8586-1221	2H	138	A:C	67%:33%	10%:90%	A	C
175	SCRI_RS_155544	2H	138.2	G:A	67%:33%	10%:90%	G	A
176	SCRI_RS_230497	2H	138.5	G:A	72%:28%	10%:90%	G	A
177	SCRI_RS_156819	2H	138.6	G:A	67%:33%	0%:100%	G	A
178	SCRI_RS_194653	2H	138.6	T:C	67%:33%	0%:100%	T	C
179	BOPA2_12_30823	2H	140.7	A:C	82%:18%	0%:100%	A	C
180	SCRI_RS_163112	2H	149.2	A:C	71%:29%	10%:90%	A	C
181	SCRI_RS_13386	2H	149.4	C:T	78%:22%	20%:80%	C	T
182	SCRI_RS_206020	2H	149.5	C:T	100%:0%	20%:80%	C	T
183	BOPA1_1831-241	3H	2.7	A:G	100%:0%	10%:90%	A	G
184	SCRI_RS_127822	3H	8.3	C:T	82%:18%	10%:90%	C	T
185	SCRI_RS_209312	3H	14.9	G:A	71%:29%	10%:90%	G	A
186	SCRI_RS_121895	3H	26.3	G:A	82%:18%	20%:80%	G	A
187	SCRI_RS_115423	3H	36.3	C:T	71%:29%	0%:100%	C	T
188	BOPA1_4593-2007	3H	36.4	G:A	94%:6%	0%:100%	G	A
189	SCRI_RS_231261	3H	37	C:A	88%:12%	0%:100%	C	A
190	SCRI_RS_136959	3H	37.1	T:C	88%:12%	0%:100%	T	C
191	SCRI_RS_6922	3H	37.4	A:G	88%:12%	0%:100%	A	G
192	SCRI_RS_237761	3H	39.5	C:T	94%:6%	10%:90%	C	T
193	SCRI_RS_165264	3H	51.3	A:G	82%:18%	0%:100%	A	G
194	SCRI_RS_178900	3H	51.3	T:G	82%:18%	0%:100%	T	G
195	SCRI_RS_215085	3H	51.3	T:C	82%:18%	0%:100%	T	C
196	SCRI_RS_65878	3H	51.3	A:G	82%:18%	0%:100%	A	G
197	SCRI_RS_906	3H	51.3	C:T	82%:18%	0%:100%	C	T
198	BOPA1_10012-1239	3H	51.6	G:A	82%:18%	0%:100%	G	A
199	BOPA1_2027-1307	3H	51.6	G:A	82%:18%	0%:100%	G	A
200	BOPA1_3143-1276	3H	51.6	A:G	82%:18%	0%:100%	A	G
201	BOPA1_3215-654	3H	51.6	A:G	82%:18%	0%:100%	A	G
202	BOPA1_3567-112	3H	51.6	C:G	82%:18%	0%:100%	C	G
203	BOPA1_4728-1735	3H	51.6	A:C	82%:18%	0%:100%	A	C
204	BOPA1_7716-721	3H	51.6	A:G	82%:18%	0%:100%	A	G
205	BOPA1_8383-349	3H	51.6	A:G	82%:18%	0%:100%	A	G
206	BOPA1_9658-234	3H	51.6	G:A	82%:18%	0%:100%	G	A
207	BOPA1_ABC04375-1-1-173	3H	51.6	A:G	82%:18%	0%:100%	A	G
208	BOPA1_ABC05866-1-1-311	3H	51.6	A:G	82%:18%	0%:100%	A	G
209	BOPA1_ABC11783-1-1-99	3H	51.6	C:A	82%:18%	0%:100%	C	A
210	BOPA1_ConsensusGBS0697-1	3H	51.6	A:G	82%:18%	0%:100%	A	G
211	BOPA2_12_31012	3H	51.6	A:G	82%:18%	0%:100%	A	G
212	BOPA2_12_31214	3H	51.6	C:G	82%:18%	0%:100%	C	G
213	SCRI_RS_108473	3H	51.6	C:A	82%:18%	0%:100%	C	A
214	SCRI_RS_115769	3H	51.6	A:G	82%:18%	0%:100%	A	G
215	SCRI_RS_12851	3H	51.6	T:C	82%:18%	0%:100%	T	C
216	SCRI_RS_132190	3H	51.6	T:C	82%:18%	0%:100%	T	C
217	SCRI_RS_136921	3H	51.6	G:T	82%:18%	0%:100%	G	T
218	SCRI_RS_144038	3H	51.6	C:T	82%:18%	0%:100%	C	T
219	SCRI_RS_151799	3H	51.6	G:T	82%:18%	0%:100%	G	T
220	SCRI_RS_157545	3H	51.6	G:A	82%:18%	0%:100%	G	A
221	SCRI_RS_157988	3H	51.6	A:G	82%:18%	0%:100%	A	G
222	SCRI_RS_161083	3H	51.6	G:A	82%:18%	0%:100%	G	A
223	SCRI_RS_176023	3H	51.6	T:C	82%:18%	0%:100%	T	C
224	SCRI_RS_181847	3H	51.6	A:T	82%:18%	0%:100%	A	T
225	SCRI_RS_182282	3H	51.6	T:C	82%:18%	0%:100%	T	C
226	SCRI_RS_186923	3H	51.6	G:A	82%:18%	0%:100%	G	A
227	SCRI_RS_189167	3H	51.6	T:G	82%:18%	0%:100%	T	G
228	SCRI_RS_196189	3H	51.6	A:C	82%:18%	0%:100%	A	C
229	SCRI_RS_207066	3H	51.6	C:T	82%:18%	0%:100%	C	T
230	SCRI_RS_212974	3H	51.6	C:T	82%:18%	0%:100%	C	T
231	SCRI_RS_213411	3H	51.6	A:G	82%:18%	0%:100%	A	G
232	SCRI_RS_213902	3H	51.6	A:T	82%:18%	0%:100%	A	T
233	SCRI_RS_219354	3H	51.6	G:A	82%:18%	0%:100%	G	A
234	SCRI_RS_221896	3H	51.6	C:T	82%:18%	0%:100%	C	T
235	SCRI_RS_225537	3H	51.6	T:C	82%:18%	0%:100%	T	C
236	SCRI_RS_237716	3H	51.6	C:A	82%:18%	0%:100%	C	A
237	SCRI_RS_239964	3H	51.6	C:T	82%:18%	0%:100%	C	T
238	SCRI_RS_2523	3H	51.6	G:T	82%:18%	0%:100%	G	T
239	SCRI_RS_90637	3H	51.6	T:C	82%:18%	0%:100%	T	C
240	BOPA1_5784-213	3H	52.8	G:A	89%:11%	10%:90%	G	A
241	SCRI_RS_152172	3H	54.5	G:A	100%:0%	10%:90%	G	A
242	SCRI_RS_186102	3H	54.5	C:T	100%:0%	10%:90%	C	T
243	SCRI_RS_222102	3H	54.8	G:A	100%:0%	10%:90%	G	A
244	BOPA1_ABC14384-1-1-53	3H	57.1	G:A	100%:0%	10%:90%	G	A
245	SCRI_RS_152371	3H	57.2	A:G	100%:0%	10%:90%	A	G
246	SCRI_RS_142939	3H	57.4	G:A	100%:0%	10%:90%	G	A
247	SCRI_RS_200042	3H	57.4	G:A	100%:0%	10%:90%	G	A
248	SCRI_RS_157479	3H	57.9	G:A	100%:0%	10%:90%	G	A
249	SCRI_RS_231801	3H	58	C:T	100%:0%	10%:90%	C	T
250	BOPA1_2616-2560	3H	58.6	G:A	100%:0%	10%:90%	G	A
251	SCRI_RS_137934	3H	59	A:C	100%:0%	10%:90%	A	C
252	SCRI_RS_230975	3H	59	A:C	100%:0%	10%:90%	A	C
253	BOPA1_8180-450	3H	59.1	A:G	94%:6%	10%:90%	A	G
254	SCRI_RS_107261	3H	59.1	A:G	94%:6%	10%:90%	A	G
255	SCRI_RS_127140	3H	59.1	C:T	94%:6%	10%:90%	C	T
256	SCRI_RS_130616	3H	59.1	A:C	94%:6%	10%:90%	A	C
257	SCRI_RS_13376	3H	59.6	C:T	100%:0%	10%:90%	C	T
258	SCRI_RS_139449	3H	62.4	C:G	94%:6%	10%:90%	C	G
259	SCRI_RS_157904	3H	62.4	C:A	94%:6%	10%:90%	C	A
260	SCRI_RS_138291	3H	62.5	G:A	94%:6%	10%:90%	G	A
261	SCRI_RS_161066	3H	62.5	C:A	94%:6%	10%:90%	C	A
262	SCRI_RS_139294	3H	62.7	T:C	94%:6%	10%:90%	T	C
263	SCRI_RS_144534	3H	62.7	T:G	94%:6%	10%:90%	T	G
264	SCRI_RS_159431	3H	62.7	A:G	94%:6%	10%:90%	A	G
265	SCRI_RS_183659	3H	62.7	G:A	94%:6%	10%:90%	G	A
266	SCRI_RS_225522	3H	62.8	G:A	94%:6%	10%:90%	G	A
267	SCRI_RS_13778	3H	63.7	T:G	76%:24%	10%:90%	T	G
268	BOPA1_4149-219	3H	64.2	G:A	94%:6%	10%:90%	G	A
269	BOPA2_12_31346	3H	64.7	G:A	100%:0%	20%:80%	G	A
270	SCRI_RS_164675	3H	64.7	C:T	100%:0%	20%:80%	C	T
271	SCRI_RS_189039	3H	67.5	A:G	76%:24%	0%:100%	A	G
272	BOPA1_11832-415	3H	69	A:G	78%:22%	0%:100%	A	G
273	SCRI_RS_159249	3H	69	G:A	78%:22%	0%:100%	G	A
274	SCRI_RS_190676	3H	69	C:A	78%:22%	0%:100%	C	A
275	SCRI_RS_223097	3H	69.9	C:T	82%:18%	20%:80%	C	T
276	SCRI_RS_146347	3H	75.2	C:T	82%:18%	0%:100%	C	T
277	SCRI_RS_206471	3H	75.2	A:C	82%:18%	0%:100%	A	C
278	SCRI_RS_199922	3H	75.7	G:A	67%:33%	10%:90%	G	A
279	SCRI_RS_95272	3H	75.7	C:T	67%:33%	10%:90%	C	T
280	SCRI_RS_159006	3H	75.9	A:G	67%:33%	20%:80%	A	G
281	BOPA2_12_30663	3H	76.1	A:G	67%:33%	20%:80%	A	G
282	SCRI_RS_134017	3H	76.1	C:T	67%:33%	20%:80%	C	T
283	BOPA1_8020-87	3H	76.2	A:G	67%:33%	20%:80%	A	G
284	BOPA1_13081-199	3H	76.3	G:A	100%:0%	20%:80%	G	A
285	SCRI_RS_146429	3H	83.1	G:A	94%:6%	10%:90%	G	A
286	SCRI_RS_1509	3H	83.1	T:C	94%:6%	10%:90%	T	C
287	SCRI_RS_235849	3H	83.9	T:C	100%:0%	10%:90%	T	C
288	SCRI_RS_227472	3H	84	T:C	100%:0%	10%:90%	T	C
289	SCRI_RS_174067	3H	88.2	C:T	94%:6%	10%:90%	C	T
290	BOPA1_2500-1514	3H	100.3	A:G	76%:24%	10%:90%	A	G
291	SCRI_RS_167825	3H	100.3	C:A	76%:24%	10%:90%	C	A
292	SCRI_RS_131897	3H	100.4	C:T	76%:24%	10%:90%	C	T
293	SCRI_RS_163092	3H	100.7	C:T	76%:24%	10%:90%	C	T
294	BOPA2_12_30927	3H	103.1	G:A	82%:18%	20%:80%	G	A
295	SCRI_RS_206510	3H	103.8	T:G	61%:39%	20%:80%	T	G
296	SCRI_RS_5194	3H	103.8	A:G	61%:39%	20%:80%	A	G
297	BOPA2_12_31220	3H	104.5	G:A	82%:18%	10%:90%	G	A
298	SCRI_RS_153915	3H	104.5	T:C	82%:18%	10%:90%	T	C
299	SCRI_RS_192360	3H	104.5	C:T	82%:18%	10%:90%	C	T
300	SCRI_RS_180027	3H	117.6	A:G	76%:24%	20%:80%	A	G
301	SCRI_RS_167755	3H	118.2	T:C	82%:18%	10%:90%	T	C
302	SCRI_RS_221869	3H	128.6	G:T	76%:24%	20%:80%	G	T
303	BOPA2_12_21386	3H	131.3	C:A	76%:24%	20%:80%	C	A
304	SCRI_RS_169325	3H	131.7	G:A	76%:24%	10%:90%	G	A
305	SCRI_RS_175220	3H	131.7	G:A	88%:12%	10%:90%	G	A
306	SCRI_RS_236603	3H	154.8	A:G	94%:6%	20%:80%	A	G
307	SCRI_RS_143505	3H	154.9	C:T	94%:6%	20%:80%	C	T
308	SCRI_RS_160338	3H	154.9	G:C	94%:6%	20%:80%	G	C
309	SCRI_RS_178836	3H	154.9	T:C	71%:29%	20%:80%	T	C
310	SCRI_RS_184261	3H	154.9	G:T	94%:6%	20%:80%	G	T
311	SCRI_RS_237738	3H	154.9	G:A	94%:6%	20%:80%	G	A
312	BOPA1_1996-652	4H	3.6	A:T	65%:35%	10%:90%	A	T
313	SCRI_RS_119628	4H	17.8	T:C	71%:29%	20%:80%	T	C
314	SCRI_RS_12719	4H	19.9	G:T	82%:18%	10%:90%	G	T
315	BOPA1_1001-1187	4H	27.5	A:G	76%:24%	10%:90%	A	G
316	SCRI_RS_238822	4H	27.5	G:T	76%:24%	10%:90%	G	T
317	SCRI_RS_159159	4H	49.7	C:A	94%:6%	20%:80%	C	A
318	SCRI_RS_119778	4H	50.6	A:G	76%:24%	0%:100%	A	G
319	SCRI_RS_157310	4H	50.6	A:C	76%:24%	0%:100%	A	C
320	SCRI_RS_169389	4H	50.6	C:T	94%:6%	0%:100%	C	T
321	SCRI_RS_188580	4H	50.6	A:G	94%:6%	0%:100%	A	G
322	SCRI_RS_157072	4H	50.7	T:C	76%:24%	0%:100%	T	C
323	BOPA1_398-1244	4H	50.8	A:G	78%:22%	10%:90%	A	G
324	BOPA1_5298-828	4H	50.8	C:A	94%:6%	0%:100%	C	A
325	BOPA1_6249-572	4H	50.8	A:G	94%:6%	0%:100%	A	G
326	SCRI_RS_157290	4H	50.8	C:T	94%:6%	0%:100%	C	T
327	SCRI_RS_220535	4H	50.8	C:T	76%:24%	0%:100%	C	T
328	SCRI_RS_2937	4H	50.8	A:G	76%:24%	0%:100%	A	G
329	BOPA2_12_30777	4H	51	G:A	76%:24%	0%:100%	G	A
330	BOPA2_12_31382	4H	51	G:A	94%:6%	0%:100%	G	A
331	SCRI_RS_135637	4H	51	C:T	76%:24%	0%:100%	C	T
332	SCRI_RS_156596	4H	51	C:T	94%:6%	0%:100%	C	T
333	SCRI_RS_157666	4H	51	G:A	94%:6%	0%:100%	G	A
334	SCRI_RS_188187	4H	51	C:T	94%:6%	0%:100%	C	T
335	SCRI_RS_189400	4H	51	G:A	76%:24%	0%:100%	G	A
336	SCRI_RS_190401	4H	51	A:G	94%:6%	0%:100%	A	G
337	BOPA2_12_20156	4H	51.4	A:G	94%:6%	0%:100%	A	G
338	SCRI_RS_194316	4H	51.4	A:T	100%:0%	20%:80%	A	T
339	SCRI_RS_225722	4H	51.6	A:G	94%:6%	0%:100%	A	G
340	BOPA1_2028-1571	4H	52.2	A:G	94%:6%	0%:100%	A	G
341	BOPA2_12_30605	4H	52.2	A:G	94%:6%	10%:90%	A	G
342	SCRI_RS_231739	4H	52.2	T:C	94%:6%	0%:100%	T	C
343	SCRI_RS_153459	4H	52.3	A:G	94%:6%	0%:100%	A	G
344	SCRI_RS_194649	4H	52.3	T:C	94%:6%	10%:90%	T	C
345	SCRI_RS_198888	4H	52.3	A:G	94%:6%	0%:100%	A	G
346	SCRI_RS_213798	4H	52.3	G:T	94%:6%	10%:90%	G	T
347	SCRI_RS_220697	4H	52.3	T:C	94%:6%	0%:100%	T	C
348	BOPA1_6954-861	4H	53.5	A:G	76%:24%	0%:100%	A	G
349	SCRI_RS_188340	4H	53.5	G:A	94%:6%	0%:100%	G	A
350	BOPA1_3699-1543	4H	53.9	G:C	88%:12%	0%:100%	G	C
351	SCRI_RS_128723	4H	54	A:G	88%:12%	10%:90%	A	G
352	SCRI_RS_133147	4H	54	A:G	88%:12%	0%:100%	A	G
353	SCRI_RS_155554	4H	54	G:T	88%:12%	10%:90%	G	T
354	SCRI_RS_208828	4H	54	A:G	88%:12%	10%:90%	A	G
355	SCRI_RS_221172	4H	54	T:A	88%:12%	10%:90%	T	A
356	BOPA1_245-433	4H	54.3	A:G	82%:18%	0%:100%	A	G
357	BOPA2_12_10088	4H	54.3	A:G	82%:18%	0%:100%	A	G
358	BOPA2_12_30060	4H	54.3	A:G	82%:18%	0%:100%	A	G
359	BOPA2_12_30995	4H	54.3	A:T	88%:12%	10%:90%	A	T
360	BOPA2_12_31297	4H	54.3	A:G	82%:18%	0%:100%	A	G
361	BOPA2_12_31462	4H	54.3	C:G	82%:18%	10%:90%	C	G
362	SCRI_RS_141730	4H	54.3	A:C	82%:18%	10%:90%	A	C
363	BOPA1_3716-910	4H	54.5	A:G	82%:18%	0%:100%	A	G
364	SCRI_RS_14612	4H	54.5	T:C	76%:24%	0%:100%	T	C
365	SCRI_RS_228477	4H	54.6	G:A	76%:24%	10%:90%	G	A
366	SCRI_RS_195935	4H	55.7	T:C	76%:24%	10%:90%	T	C
367	SCRI_RS_206232	4H	55.7	A:G	76%:24%	10%:90%	A	G
368	SCRI_RS_13552	4H	56.2	C:T	76%:24%	10%:90%	C	T
369	SCRI_RS_148130	4H	56.2	G:T	76%:24%	10%:90%	G	T
370	SCRI_RS_150615	4H	56.2	G:T	76%:24%	10%:90%	G	T
371	SCRI_RS_164698	4H	56.2	G:A	76%:24%	10%:90%	G	A
372	SCRI_RS_182555	4H	56.2	C:T	76%:24%	10%:90%	C	T
373	BOPA1_3549-743	4H	64	G:A	76%:24%	10%:90%	G	A
374	SCRI_RS_89959	4H	64.3	T:C	71%:29%	0%:100%	T	C
375	SCRI_RS_143825	4H	66	A:T	71%:29%	0%:100%	A	T
376	BOPA2_12_31362	4H	70.3	A:C	76%:24%	10%:90%	A	C
377	SCRI_RS_119486	4H	70.3	A:G	76%:24%	10%:90%	A	G
378	BOPA1_4039-1686	4H	85.6	A:G	67%:33%	20%:80%	A	G
379	SCRI_RS_210971	4H	85.8	G:T	89%:11%	20%:80%	G	T
380	BOPA1_3652-872	4H	101.4	G:A	89%:11%	10%:90%	G	A
381	SCRI_RS_157611	4H	103.8	T:C	88%:12%	0%:100%	T	C
382	SCRI_RS_148330	4H	103.9	T:A	88%:12%	0%:100%	T	A
383	SCRI_RS_179398	4H	103.9	G:A	88%:12%	10%:90%	G	A
384	SCRI_RS_192689	4H	104	A:G	88%:12%	10%:90%	A	G
385	SCRI_RS_201871	4H	104	G:A	88%:12%	10%:90%	G	A
386	SCRI_RS_7914	4H	104	A:G	88%:12%	10%:90%	A	G
387	BOPA1_2297-1250	4H	113.4	G:A	94%:6%	0%:100%	G	A
388	SCRI_RS_9164	4H	113.7	A:G	82%:18%	10%:90%	A	G
389	SCRI_RS_99965	4H	114.7	T:C	82%:18%	10%:90%	T	C
390	SCRI_RS_168359	5H	3.3	A:G	94%:6%	20%:80%	A	G
391	BOPA1_ABC01741-1-4-299	5H	23.6	T:A	94%:6%	10%:90%	T	A
392	BOPA1_4152-573	5H	44.2	A:G	76%:24%	0%:100%	A	G
393	SCRI_RS_221999	5H	55.6	C:T	100%:0%	10%:90%	C	T
394	BOPA1_3984-1920	5H	77.1	A:G	94%:6%	0%:100%	A	G
395	BOPA1_6315-914	5H	94.7	G:A	71%:29%	20%:80%	G	A
396	BOPA1_617-167	5H	95.1	G:A	71%:29%	20%:80%	G	A
397	SCRI_RS_13960	5H	95.9	T:C	76%:24%	20%:80%	T	C
398	SCRI_RS_165215	5H	95.9	T:C	76%:24%	20%:80%	T	C
399	SCRI_RS_206565	5H	96.6	C:T	67%:33%	10%:90%	C	T
400	SCRI_RS_149088	5H	106.6	A:T	82%:18%	10%:90%	A	T
401	SCRI_RS_14097	5H	107.6	G:A	82%:18%	0%:100%	G	A
402	SCRI_RS_224501	5H	107.6	C:A	82%:18%	10%:90%	C	A
403	SCRI_RS_9991	5H	107.6	G:A	82%:18%	10%:90%	G	A
404	SCRI_RS_165331	5H	109.4	G:A	94%:6%	0%:100%	G	A
405	SCRI_RS_234720	5H	109.4	A:G	94%:6%	0%:100%	A	G
406	SCRI_RS_196437	5H	110.1	T:C	88%:12%	0%:100%	T	C
407	SCRI_RS_182540	5H	112.7	G:A	94%:6%	10%:90%	G	A
408	BOPA2_12_30524	5H	113.5	A:G	94%:6%	10%:90%	A	G
409	SCRI_RS_236782	5H	113.5	A:G	88%:12%	10%:90%	A	G
410	SCRI_RS_195217	5H	113.6	C:T	94%:6%	10%:90%	C	T
411	SCRI_RS_162696	5H	113.9	T:G	88%:12%	10%:90%	T	G
412	SCRI_RS_198525	5H	114	A:C	94%:6%	10%:90%	A	C
413	SCRI_RS_165569	5H	114.9	T:C	71%:29%	0%:100%	T	C
414	SCRI_RS_126419	5H	115.3	A:C	94%:6%	10%:90%	A	C
415	SCRI_RS_197945	5H	115.3	C:T	94%:6%	10%:90%	C	T
416	SCRI_RS_236583	5H	115.3	C:A	94%:6%	10%:90%	C	A
417	SCRI_RS_239128	5H	115.3	G:T	94%:6%	10%:90%	G	T
418	BOPA2_12_30377	5H	118	G:A	78%:22%	0%:100%	G	A
419	SCRI_RS_15011	5H	118	C:T	78%:22%	0%:100%	C	T
420	SCRI_RS_189371	5H	118.1	C:A	100%:0%	10%:90%	C	A
421	SCRI_RS_162590	5H	118.8	T:A	100%:0%	10%:90%	T	A
422	SCRI_RS_189094	5H	118.8	C:T	100%:0%	10%:90%	C	T
423	SCRI_RS_90041	5H	118.8	C:T	100%:0%	10%:90%	C	T
424	BOPA2_12_30590	5H	118.9	G:A	100%:0%	10%:90%	G	A
425	BOPA1_211-259	5H	119.4	G:A	94%:6%	10%:90%	G	A
426	SCRI_RS_167563	5H	119.4	G:T	94%:6%	10%:90%	G	T
427	SCRI_RS_24549	5H	119.4	A:G	94%:6%	10%:90%	A	G
428	SCRI_RS_150691	5H	119.7	A:G	100%:0%	10%:90%	A	G
429	BOPA1_5844-1011	5H	119.8	G:A	100%:0%	10%:90%	G	A
430	SCRI_RS_1501	5H	120.1	T:C	100%:0%	10%:90%	T	C
431	SCRI_RS_170159	5H	120.1	C:T	100%:0%	10%:90%	C	T
432	SCRI_RS_238070	5H	120.1	G:A	100%:0%	10%:90%	G	A
433	SCRI_RS_150232	5H	120.2	C:A	100%:0%	10%:90%	C	A
434	SCRI_RS_122458	5H	125.5	C:A	71%:29%	10%:90%	C	A
435	SCRI_RS_133602	5H	125.5	G:A	71%:29%	10%:90%	G	A
436	SCRI_RS_140356	5H	129.7	C:T	82%:18%	10%:90%	C	T
437	SCRI_RS_210928	5H	130.8	G:A	82%:18%	0%:100%	G	A
438	SCRI_RS_168534	5H	130.9	A:G	82%:18%	0%:100%	A	G
439	BOPA1_4475-478	5H	131.2	G:A	76%:24%	10%:90%	G	A
440	BOPA2_12_30556	5H	131.2	G:C	100%:0%	0%:100%	G	C
441	BOPA2_12_31217	5H	131.7	A:G	82%:18%	10%:90%	A	G
442	SCRI_RS_167592	5H	134.3	T:G	94%:6%	10%:90%	T	G
443	SCRI_RS_188572	5H	135.2	T:A	76%:24%	20%:80%	T	A
444	SCRI_RS_6203	5H	135.2	A:G	76%:24%	20%:80%	A	G
445	BOPA1_6260-183	5H	135.3	A:G	94%:6%	10%:90%	A	G
446	SCRI_RS_155999	5H	135.4	C:G	94%:6%	10%:90%	C	G
447	SCRI_RS_201831	5H	135.8	T:C	94%:6%	10%:90%	T	C
448	SCRI_RS_234223	5H	135.8	G:A	76%:24%	10%:90%	G	A
449	SCRI_RS_200927	5H	138.7	C:G	88%:12%	10%:90%	C	G
450	SCRI_RS_207000	5H	138.7	A:G	88%:12%	10%:90%	A	G
451	SCRI_RS_3287	5H	138.7	T:C	89%:11%	10%:90%	T	C
452	SCRI_RS_153322	5H	139	C:T	88%:12%	10%:90%	C	T
453	SCRI_RS_187056	5H	139	G:A	88%:12%	10%:90%	G	A
454	BOPA2_12_30183	5H	139.1	A:G	88%:12%	10%:90%	A	G
455	SCRI_RS_184270	5H	139.1	A:G	88%:12%	10%:90%	A	G
456	SCRI_RS_173583	5H	143.7	G:A	76%:24%	0%:100%	G	A
457	SCRI_RS_151716	5H	149.4	C:T	67%:33%	20%:80%	C	T
458	SCRI_RS_181059	5H	149.4	T:C	67%:33%	20%:80%	T	C
459	SCRI_RS_134358	5H	149.9	A:G	72%:28%	20%:80%	A	G
460	SCRI_RS_165400	5H	150.1	C:T	100%:0%	20%:80%	C	T
461	SCRI_RS_165835	5H	151.4	A:G	100%:0%	10%:90%	A	G
462	BOPA2_12_30494	5H	161.5	C:G	67%:33%	0%:100%	C	G
463	BOPA1_2144-852	5H	161.7	G:A	72%:28%	10%:90%	G	A
464	SCRI_RS_167103	5H	161.7	T:C	72%:28%	10%:90%	T	C
465	SCRI_RS_190416	5H	164.7	A:C	67%:33%	0%:100%	A	C
466	BOPA2_12_31352	5H	165.8	A:G	78%:22%	10%:90%	A	G
467	SCRI_RS_194125	5H	165.8	T:C	100%:0%	20%:80%	T	C
468	SCRI_RS_194337	5H	165.8	T:G	89%:11%	10%:90%	T	G
469	SCRI_RS_216726	5H	166	G:T	100%:0%	10%:90%	G	T
470	SCRI_RS_178615	5H	166.3	T:C	89%:11%	10%:90%	T	C
471	SCRI_RS_198007	5H	166.3	C:T	94%:6%	20%:80%	C	T
472	SCRI_RS_167850	5H	167.2	G:A	71%:29%	10%:90%	G	A
473	SCRI_RS_130320	5H	167.9	C:T	100%:0%	10%:90%	C	T
474	SCRI_RS_14608	5H	167.9	C:T	100%:0%	10%:90%	C	T
475	SCRI_RS_146241	5H	167.9	C:T	100%:0%	0%:100%	C	T
476	SCRI_RS_4753	5H	167.9	C:T	100%:0%	0%:100%	C	T
477	BOPA2_12_30360	5H	168.5	T:A	88%:12%	0%:100%	T	A
478	BOPA2_12_31210	5H	168.5	G:A	88%:12%	0%:100%	G	A
479	SCRI_RS_105868	5H	168.5	T:C	88%:12%	0%:100%	T	C
480	SCRI_RS_11024	5H	168.8	G:A	94%:6%	10%:90%	G	A
481	SCRI_RS_12519	5H	168.8	C:T	88%:12%	0%:100%	C	T
482	SCRI_RS_219619	5H	168.8	G:A	88%:12%	0%:100%	G	A
483	SCRI_RS_168487	6H	0.3	T:G	76%:24%	10%:90%	T	G
484	SCRI_RS_123065	6H	0.5	C:T	82%:18%	20%:80%	C	T
485	SCRI_RS_169941	6H	0.5	C:T	82%:18%	20%:80%	C	T
486	SCRI_RS_194023	6H	2.6	A:G	82%:18%	10%:90%	A	G
487	SCRI_RS_199940	6H	2.6	A:G	67%:33%	10%:90%	A	G
488	SCRI_RS_9560	6H	2.6	C:T	100%:0%	10%:90%	C	T
489	SCRI_RS_56	6H	5	C:T	71%:29%	0%:100%	C	T
490	SCRI_RS_211856	6H	6.4	G:T	71%:29%	10%:90%	G	T
491	SCRI_RS_138977	6H	8.6	G:A	71%:29%	20%:80%	G	A
492	BOPA1_1872-1372	6H	9.8	G:A	82%:18%	20%:80%	G	A
493	SCRI_RS_141842	6H	10.1	C:A	71%:29%	20%:80%	C	A
494	SCRI_RS_1429	6H	10.1	G:A	71%:29%	20%:80%	G	A
495	SCRI_RS_206183	6H	10.8	G:A	71%:29%	10%:90%	G	A
496	SCRI_RS_222092	6H	28.3	T:C	82%:18%	10%:90%	T	C
497	SCRI_RS_21695	6H	28.5	C:G	82%:18%	0%:100%	C	G
498	BOPA2_12_31308	6H	30.2	C:G	82%:18%	0%:100%	C	G
499	BOPA1_885-104	6H	32.2	G:A	82%:18%	10%:90%	G	A
500	BOPA1_5771-91	6H	33.2	G:A	83%:17%	10%:90%	G	A
501	BOPA1_7848-441	6H	35.6	G:C	72%:28%	20%:80%	G	C
502	SCRI_RS_147090	6H	35.6	T:C	72%:28%	10%:90%	T	C
503	SCRI_RS_186520	6H	36	A:G	72%:28%	10%:90%	A	G
504	SCRI_RS_141429	6H	43.6	T:C	94%:6%	20%:80%	T	C
505	BOPA1_3580-331	6H	44.1	C:A	71%:29%	10%:90%	C	A
506	BOPA1_6964-414	6H	44.1	G:C	76%:24%	0%:100%	G	C
507	SCRI_RS_150028	6H	44.1	C:T	76%:24%	10%:90%	C	T
508	SCRI_RS_213547	6H	46.5	A:G	76%:24%	10%:90%	A	G
509	BOPA2_12_30665	6H	46.7	G:A	76%:24%	10%:90%	G	A
510	SCRI_RS_155654	6H	47.5	C:T	76%:24%	0%:100%	C	T
511	SCRI_RS_171247	6H	47.5	C:T	76%:24%	0%:100%	C	T
512	SCRI_RS_162581	6H	47.9	C:T	76%:24%	10%:90%	C	T
513	BOPA1_2702-284	6H	48.8	C:G	71%:29%	0%:100%	C	G
514	BOPA1_3379-1037	6H	48.8	G:A	76%:24%	0%:100%	G	A
515	SCRI_RS_228181	6H	48.8	A:G	76%:24%	10%:90%	A	G
516	SCRI_RS_238639	6H	48.8	C:T	76%:24%	10%:90%	C	T
517	SCRI_RS_147342	6H	48.9	A:G	71%:29%	10%:90%	A	G
518	BOPA1_1041-1441	6H	49.1	A:G	76%:24%	10%:90%	A	G
519	BOPA1_3764-666	6H	49.1	A:C	76%:24%	10%:90%	A	C
520	BOPA1_4191-268	6H	49.1	G:A	76%:24%	10%:90%	G	A
521	BOPA1_6018-235	6H	49.1	C:A	76%:24%	10%:90%	C	A
522	BOPA1_ABC04725-1-1-254	6H	49.1	G:A	76%:24%	10%:90%	G	A
523	BOPA2_12_30316	6H	49.1	A:G	76%:24%	10%:90%	A	G
524	BOPA2_12_30317	6H	49.1	A:G	76%:24%	10%:90%	A	G
525	BOPA2_12_30658	6H	49.1	G:A	76%:24%	10%:90%	G	A
526	SCRI_RS_119674	6H	49.1	T:C	76%:24%	10%:90%	T	C
527	SCRI_RS_120783	6H	49.1	G:A	76%:24%	10%:90%	G	A
528	SCRI_RS_121633	6H	49.1	C:T	76%:24%	10%:90%	C	T
529	SCRI_RS_128460	6H	49.1	T:C	76%:24%	10%:90%	T	C
530	SCRI_RS_142506	6H	49.1	C:G	76%:24%	10%:90%	C	G
531	SCRI_RS_143259	6H	49.1	C:T	76%:24%	10%:90%	C	T
532	SCRI_RS_146235	6H	49.1	T:C	76%:24%	10%:90%	T	C
533	SCRI_RS_151282	6H	49.1	G:A	76%:24%	10%:90%	G	A
534	SCRI_RS_168111	6H	49.1	G:A	76%:24%	10%:90%	G	A
535	SCRI_RS_176	6H	49.1	T:C	71%:29%	10%:90%	T	C
536	SCRI_RS_182004	6H	49.1	G:A	76%:24%	10%:90%	G	A
537	SCRI_RS_182367	6H	49.1	C:T	76%:24%	10%:90%	C	T
538	SCRI_RS_188949	6H	49.1	A:G	76%:24%	10%:90%	A	G
539	SCRI_RS_196458	6H	49.1	G:A	76%:24%	10%:90%	G	A
540	SCRI_RS_196459	6H	49.1	A:G	76%:24%	10%:90%	A	G
541	SCRI_RS_200882	6H	49.1	A:G	76%:24%	10%:90%	A	G
542	SCRI_RS_210025	6H	49.1	G:A	76%:24%	10%:90%	G	A
543	SCRI_RS_236452	6H	49.1	A:G	76%:24%	10%:90%	A	G
544	SCRI_RS_238855	6H	49.1	A:G	76%:24%	10%:90%	A	G
545	SCRI_RS_168455	6H	49.2	T:C	76%:24%	10%:90%	T	C
546	SCRI_RS_234724	6H	49.2	A:G	76%:24%	10%:90%	A	G
547	BOPA1_3378-619	6H	49.8	A:G	76%:24%	10%:90%	A	G
548	BOPA2_12_30133	6H	50.2	C:G	76%:24%	10%:90%	C	G
549	BOPA2_12_31433	6H	50.2	A:G	76%:24%	10%:90%	A	G
550	SCRI_RS_133544	6H	50.2	G:T	76%:24%	10%:90%	G	T
551	SCRI_RS_146096	6H	50.2	C:T	76%:24%	10%:90%	C	T
552	SCRI_RS_157299	6H	50.2	A:G	76%:24%	10%:90%	A	G
553	SCRI_RS_192720	6H	50.2	C:T	76%:24%	10%:90%	C	T
554	SCRI_RS_200067	6H	50.2	G:A	76%:24%	10%:90%	G	A
555	SCRI_RS_239962	6H	50.2	C:T	76%:24%	10%:90%	C	T
556	BOPA1_2041-1317	6H	50.4	G:A	76%:24%	10%:90%	G	A
557	BOPA2_12_30510	6H	50.6	A:C	76%:24%	10%:90%	A	C
558	SCRI_RS_239889	6H	50.6	G:A	76%:24%	10%:90%	G	A
559	BOPA1_ABC08769-1-1-205	6H	50.8	A:C	76%:24%	0%:100%	A	C
560	SCRI_RS_125353	6H	50.8	G:A	76%:24%	0%:100%	G	A
561	SCRI_RS_232893	6H	50.8	A:G	76%:24%	0%:100%	A	G
562	SCRI_RS_9980	6H	50.8	C:T	76%:24%	0%:100%	C	T
563	SCRI_RS_131341	6H	52.1	G:A	61%:39%	10%:90%	G	A
564	BOPA2_12_30473	6H	52.2	G:A	94%:6%	10%:90%	G	A
565	SCRI_RS_148432	6H	52.2	T:C	94%:6%	10%:90%	T	C
566	SCRI_RS_153619	6H	52.5	A:G	88%:12%	0%:100%	A	G
567	SCRI_RS_166120	6H	52.5	G:C	94%:6%	10%:90%	G	C
568	BOPA2_12_30430	6H	52.9	A:C	94%:6%	10%:90%	A	C
569	SCRI_RS_131647	6H	52.9	G:A	88%:12%	10%:90%	G	A
570	SCRI_RS_158873	6H	52.9	G:A	88%:12%	0%:100%	G	A
571	SCRI_RS_205103	6H	52.9	G:T	88%:12%	10%:90%	G	T
572	BOPA2_12_30802	6H	53.3	A:C	94%:6%	0%:100%	A	C
573	SCRI_RS_114741	6H	53.3	C:T	94%:6%	10%:90%	C	T
574	SCRI_RS_130732	6H	53.3	C:T	94%:6%	10%:90%	C	T
575	SCRI_RS_156115	6H	53.3	G:A	94%:6%	10%:90%	G	A
576	SCRI_RS_164602	6H	53.3	A:G	94%:6%	10%:90%	A	G
577	SCRI_RS_210918	6H	53.3	C:T	94%:6%	10%:90%	C	T
578	SCRI_RS_195226	6H	53.5	T:A	88%:12%	0%:100%	T	A
579	BOPA1_5873-880	6H	53.6	G:A	71%:29%	20%:80%	G	A
580	BOPA1_828-545	6H	53.6	G:A	71%:29%	20%:80%	G	A
581	SCRI_RS_179537	6H	53.6	T:G	71%:29%	20%:80%	T	G
582	SCRI_RS_182515	6H	53.6	G:A	71%:29%	20%:80%	G	A
583	SCRI_RS_200419	6H	53.6	G:A	71%:29%	20%:80%	G	A
584	SCRI_RS_124850	6H	53.8	T:C	65%:35%	10%:90%	T	C
585	SCRI_RS_131870	6H	53.8	T:C	71%:29%	20%:80%	T	C
586	SCRI_RS_215773	6H	53.8	A:T	71%:29%	20%:80%	A	T
587	BOPA1_210-450	6H	55.4	C:A	94%:6%	20%:80%	C	A
588	BOPA1_4895-145	6H	55.4	G:A	88%:12%	20%:80%	G	A
589	SCRI_RS_142541	6H	55.5	C:T	94%:6%	20%:80%	C	T
590	SCRI_RS_213566	6H	55.5	A:G	94%:6%	20%:80%	A	G
591	SCRI_RS_146867	6H	55.7	C:T	94%:6%	0%:100%	C	T
592	SCRI_RS_176650	6H	55.7	T:C	71%:29%	10%:90%	T	C
593	SCRI_RS_165041	6H	56	C:T	71%:29%	20%:80%	C	T
594	BOPA2_12_30857	6H	56.2	G:A	76%:24%	20%:80%	G	A
595	BOPA2_12_30144	6H	56.7	G:A	94%:6%	10%:90%	G	A
596	SCRI_RS_223224	6H	58.4	A:G	94%:6%	10%:90%	A	G
597	BOPA1_1911-55	6H	60.5	A:G	76%:24%	10%:90%	A	G
598	SCRI_RS_211289	6H	60.5	A:G	76%:24%	10%:90%	A	G
599	SCRI_RS_137824	6H	60.6	C:G	72%:28%	10%:90%	C	G
600	SCRI_RS_224292	6H	65.9	G:A	88%:12%	20%:80%	G	A
601	BOPA1_42-512	6H	66.1	C:A	82%:18%	10%:90%	C	A
602	BOPA1_3048-1349	6H	66.8	G:A	88%:12%	20%:80%	G	A
603	BOPA1_3865-103	6H	67.6	G:C	67%:33%	10%:90%	G	C
604	BOPA2_12_31289	6H	67.9	A:C	88%:12%	20%:80%	A	C
605	SCRI_RS_140155	6H	67.9	A:C	88%:12%	20%:80%	A	C
606	SCRI_RS_9620	6H	67.9	T:C	88%:12%	20%:80%	T	C
607	BOPA1_3773-756	6H	68.2	G:C	88%:12%	20%:80%	G	C
608	SCRI_RS_136724	6H	68.2	G:T	88%:12%	20%:80%	G	T
609	BOPA1_ABC14687-1-4-344	6H	68.5	C:A	89%:11%	10%:90%	C	A
610	SCRI_RS_165594	6H	68.5	C:T	83%:17%	10%:90%	C	T
611	BOPA1_4445-1911	6H	69.3	G:A	76%:24%	10%:90%	G	A
612	BOPA1_4447-231	6H	69.3	A:G	71%:29%	10%:90%	A	G
613	BOPA1_7706-924	6H	69.3	A:G	71%:29%	10%:90%	A	G
614	BOPA1_ConsensusGBS0241-3	6H	69.3	G:A	71%:29%	10%:90%	G	A
615	SCRI_RS_225193	6H	69.3	T:C	71%:29%	10%:90%	T	C
616	SCRI_RS_12874	6H	76.1	T:G	76%:24%	20%:80%	T	G
617	BOPA1_5926-798	6H	85.7	A:G	94%:6%	20%:80%	A	G
618	SCRI_RS_165322	6H	85.7	G:A	94%:6%	20%:80%	G	A
619	SCRI_RS_149165	6H	85.8	C:T	94%:6%	20%:80%	C	T
620	SCRI_RS_164037	6H	86.3	C:T	78%:22%	20%:80%	C	T
621	SCRI_RS_187841	6H	86.3	T:C	76%:24%	20%:80%	T	C
622	SCRI_RS_169374	6H	86.8	G:C	94%:6%	20%:80%	G	C
623	BOPA2_12_30626	6H	87	A:G	76%:24%	10%:90%	A	G
624	SCRI_RS_184453	6H	87.3	G:A	94%:6%	20%:80%	G	A
625	SCRI_RS_10932	6H	87.6	C:T	78%:22%	20%:80%	C	T
626	SCRI_RS_162589	6H	87.9	C:T	76%:24%	0%:100%	C	T
627	SCRI_RS_194066	6H	87.9	C:G	94%:6%	0%:100%	C	G
628	SCRI_RS_222802	6H	88.6	A:C	94%:6%	20%:80%	A	C
629	SCRI_RS_182637	6H	88.9	G:T	71%:29%	0%:100%	G	T
630	BOPA1_8504-785	6H	91.1	T:A	67%:33%	20%:80%	T	A
631	SCRI_RS_155564	6H	91.1	C:T	67%:33%	10%:90%	C	T
632	SCRI_RS_161211	6H	91.1	G:A	67%:33%	10%:90%	G	A
633	SCRI_RS_129236	6H	91.7	T:C	67%:33%	20%:80%	T	C
634	SCRI_RS_147062	6H	91.7	C:T	67%:33%	20%:80%	C	T
635	SCRI_RS_188103	6H	93.1	G:T	94%:6%	10%:90%	G	T
636	SCRI_RS_95857	6H	93.1	C:T	94%:6%	10%:90%	C	T
637	SCRI_RS_120442	6H	93.6	A:G	100%:0%	20%:80%	A	G
638	SCRI_RS_98225	6H	94.1	T:G	100%:0%	20%:80%	T	G
639	SCRI_RS_151574	6H	94.8	C:T	94%:6%	10%:90%	C	T
640	SCRI_RS_224910	6H	94.9	A:G	94%:6%	10%:90%	A	G
641	BOPA1_10425-725	6H	95	C:G	94%:6%	10%:90%	C	G
642	SCRI_RS_159133	6H	95	C:T	94%:6%	10%:90%	C	T
643	SCRI_RS_173142	6H	95	A:G	94%:6%	10%:90%	A	G
644	BOPA1_10687-540	6H	100.8	A:G	76%:24%	10%:90%	A	G
645	SCRI_RS_168121	6H	101	A:T	76%:24%	10%:90%	A	T
646	SCRI_RS_151263	6H	105.2	T:C	82%:18%	20%:80%	T	C
647	SCRI_RS_182275	6H	105.3	T:C	82%:18%	0%:100%	T	C
648	SCRI_RS_162836	6H	105.6	A:G	88%:12%	20%:80%	A	G
649	SCRI_RS_2530	6H	105.6	T:C	88%:12%	20%:80%	T	C
650	BOPA1_ConsensusGBS0708-6	6H	105.7	A:G	94%:6%	20%:80%	A	G
651	BOPA2_12_31495	6H	105.7	A:G	94%:6%	20%:80%	A	G
652	SCRI_RS_206207	6H	105.7	T:G	71%:29%	20%:80%	T	G
653	SCRI_RS_240029	6H	105.7	T:G	94%:6%	20%:80%	T	G
654	SCRI_RS_138295	6H	115	A:G	100%:0%	0%:100%	A	G
655	SCRI_RS_6399	6H	116	A:G	100%:0%	20%:80%	A	G
656	BOPA1_10535-217	6H	116.1	A:G	88%:12%	20%:80%	A	G
657	BOPA1_5225-703	6H	116.1	A:G	88%:12%	20%:80%	A	G
658	SCRI_RS_206827	6H	116.2	A:G	100%:0%	20%:80%	A	G
659	SCRI_RS_152414	6H	117.9	G:A	71%:29%	20%:80%	G	A
660	BOPA2_12_31498	6H	119.1	G:A	88%:12%	20%:80%	G	A
661	SCRI_RS_143994	6H	119.1	C:T	88%:12%	20%:80%	C	T
662	SCRI_RS_13615	7H	2.5	A:G	89%:11%	10%:90%	A	G
663	SCRI_RS_42792	7H	4.1	C:T	100%:0%	20%:80%	C	T
664	BOPA2_12_31450	7H	11.8	C:A	71%:29%	0%:100%	C	A
665	SCRI_RS_230691	7H	15.4	G:T	100%:0%	10%:90%	G	T
666	SCRI_RS_222330	7H	15.9	T:C	94%:6%	10%:90%	T	C
667	SCRI_RS_152228	7H	17.6	T:A	67%:33%	20%:80%	T	A
668	SCRI_RS_158512	7H	17.6	T:C	67%:33%	20%:80%	T	C
669	SCRI_RS_197190	7H	18	A:G	82%:18%	20%:80%	A	G
670	BOPA1_3187-1073	7H	20.4	G:C	94%:6%	20%:80%	G	C
671	SCRI_RS_127224	7H	20.8	A:G	94%:6%	20%:80%	A	G
672	SCRI_RS_166520	7H	20.8	A:G	94%:6%	20%:80%	A	G
673	SCRI_RS_179528	7H	21	C:G	94%:6%	20%:80%	C	G
674	SCRI_RS_148318	7H	21.4	G:A	94%:6%	20%:80%	G	A
675	BOPA1_8365-454	7H	23.3	G:A	67%:33%	10%:90%	G	A
676	SCRI_RS_142007	7H	23.8	C:T	100%:0%	10%:90%	C	T
677	SCRI_RS_143373	7H	24.1	C:T	100%:0%	0%:100%	C	T
678	SCRI_RS_150053	7H	27.3	G:A	88%:12%	10%:90%	G	A
679	BOPA1_3313-1443	7H	27.6	A:C	89%:11%	10%:90%	A	C
680	SCRI_RS_106456	7H	27.6	T:C	94%:6%	10%:90%	T	C
681	BOPA2_12_31305	7H	38.8	C:A	83%:17%	10%:90%	C	A
682	SCRI_RS_209176	7H	38.8	C:G	83%:17%	10%:90%	C	G
683	SCRI_RS_166536	7H	40.4	C:T	89%:11%	10%:90%	C	T
684	BOPA1_2585-2901	7H	40.7	G:A	94%:6%	10%:90%	G	A
685	SCRI_RS_91662	7H	40.7	A:G	94%:6%	0%:100%	A	G
686	BOPA2_12_10979	7H	41.4	G:A	100%:0%	10%:90%	G	A
687	SCRI_RS_121774	7H	41.4	C:G	100%:0%	10%:90%	C	G
688	SCRI_RS_8200	7H	42	G:A	94%:6%	20%:80%	G	A
689	BOPA2_12_10368	7H	42.3	A:C	94%:6%	20%:80%	A	C
690	BOPA1_ConsensusGBS0356-1	7H	42.5	T:A	94%:6%	20%:80%	T	A
691	SCRI_RS_186130	7H	44	T:C	94%:6%	10%:90%	T	C
692	SCRI_RS_202061	7H	44	T:C	76%:24%	0%:100%	T	C
693	BOPA1_5467-1663	7H	48.7	A:C	88%:12%	0%:100%	A	C
694	SCRI_RS_230487	7H	48.7	C:T	88%:12%	0%:100%	C	T
695	BOPA2_12_30371	7H	48.9	C:A	88%:12%	0%:100%	C	A
696	SCRI_RS_161111	7H	52.3	T:A	94%:6%	10%:90%	T	A
697	BOPA2_12_30880	7H	54.4	G:A	71%:29%	0%:100%	G	A
698	SCRI_RS_230478	7H	54.8	T:C	71%:29%	0%:100%	T	C
699	SCRI_RS_15864	7H	58.1	A:T	88%:12%	10%:90%	A	T
700	BOPA2_12_10657	7H	61.5	G:A	76%:24%	10%:90%	G	A
701	SCRI_RS_152299	7H	61.5	T:C	71%:29%	0%:100%	T	C
702	SCRI_RS_159066	7H	61.5	A:G	71%:29%	0%:100%	A	G
703	BOPA1_1735-1424	7H	65.4	G:A	82%:18%	0%:100%	G	A
704	SCRI_RS_129686	7H	67.2	T:C	71%:29%	0%:100%	T	C
705	SCRI_RS_195940	7H	67.3	G:A	71%:29%	0%:100%	G	A
706	BOPA2_12_30496	7H	67.4	A:C	71%:29%	0%:100%	A	C
707	SCRI_RS_200107	7H	70.3	G:T	71%:29%	10%:90%	G	T
708	BOPA1_1290-729	7H	71	G:A	71%:29%	10%:90%	G	A
709	BOPA1_5480-826	7H	71	A:G	71%:29%	10%:90%	A	G
710	BOPA1_8491-1138	7H	71	A:G	76%:24%	20%:80%	A	G
711	BOPA1_ABC06618-1-2-314	7H	71	G:A	71%:29%	10%:90%	G	A
712	BOPA1_ABC11989-1-2-148	7H	71	A:C	71%:29%	10%:90%	A	C
713	BOPA1_ABC14818-1-1-296	7H	71	A:G	71%:29%	10%:90%	A	G
714	BOPA2_12_30449	7H	71	G:A	71%:29%	10%:90%	G	A
715	BOPA2_12_31140	7H	71	C:A	71%:29%	10%:90%	C	A
716	SCRI_RS_127143	7H	71	G:A	71%:29%	10%:90%	G	A
717	SCRI_RS_14173	7H	71	G:A	71%:29%	10%:90%	G	A
718	SCRI_RS_204144	7H	71	A:G	71%:29%	10%:90%	A	G
719	SCRI_RS_229684	7H	71	C:T	71%:29%	10%:90%	C	T
720	SCRI_RS_12729	7H	71.1	T:C	76%:24%	20%:80%	T	C
721	SCRI_RS_146847	7H	71.1	C:T	76%:24%	20%:80%	C	T
722	SCRI_RS_162419	7H	71.1	A:G	76%:24%	20%:80%	A	G
723	BOPA1_6975-1101	7H	71.2	A:G	76%:24%	20%:80%	A	G
724	SCRI_RS_153388	7H	71.2	G:A	76%:24%	20%:80%	G	A
725	SCRI_RS_189377	7H	71.2	T:C	76%:24%	20%:80%	T	C
726	BOPA2_12_31211	7H	72.5	G:A	94%:6%	20%:80%	G	A
727	SCRI_RS_235584	7H	72.5	C:T	76%:24%	20%:80%	C	T
728	SCRI_RS_194841	7H	81.5	G:A	71%:29%	10%:90%	G	A
729	SCRI_RS_174514	7H	97.2	C:T	100%:0%	20%:80%	C	T
730	SCRI_RS_208890	7H	97.2	A:C	100%:0%	20%:80%	A	C
731	SCRI_RS_222863	7H	97.3	G:A	72%:28%	10%:90%	G	A
732	SCRI_RS_112204	7H	98.4	C:T	67%:33%	0%:100%	C	T
733	SCRI_RS_161285	7H	107.1	C:A	94%:6%	20%:80%	C	A
734	SCRI_RS_174255	7H	107.1	T:C	94%:6%	20%:80%	T	C
735	SCRI_RS_144462	7H	108.1	C:A	89%:11%	10%:90%	C	A
736	SCRI_RS_1347	7H	110.3	G:T	83%:17%	10%:90%	G	T
737	SCRI_RS_135181	7H	110.8	G:C	94%:6%	10%:90%	G	C
738	SCRI_RS_176094	7H	114.8	T:C	71%:29%	10%:90%	T	C
739	BOPA1_7216-297	7H	120.4	A:G	65%:35%	0%:100%	A	G
740	SCRI_RS_151387	7H	123.6	A:C	100%:0%	10%:90%	A	C
741	BOPA2_12_30380	7H	124.6	A:G	100%:0%	20%:80%	A	G
742	SCRI_RS_155078	7H	125.3	C:T	82%:18%	10%:90%	C	T
743	SCRI_RS_198785	7H	125.3	G:T	71%:29%	10%:90%	G	T
744	SCRI_RS_200937	7H	125.3	T:C	71%:29%	10%:90%	T	C
745	BOPA1_13108-412	7H	128.3	C:G	71%:29%	20%:80%	C	G
746	BOPA2_12_30761	7H	128.3	A:G	71%:29%	20%:80%	A	G
747	SCRI_RS_171456	7H	128.3	A:G	88%:12%	20%:80%	A	G
748	SCRI_RS_130821	7H	129.1	C:T	88%:12%	20%:80%	C	T
749	BOPA1_ConsensusGBS0084-1	7H	129.7	T:A	71%:29%	10%:90%	T	A
750	SCRI_RS_223076	7H	129.7	G:A	71%:29%	10%:90%	G	A
751	BOPA2_12_30593	7H	130	G:A	71%:29%	10%:90%	G	A
752	BOPA2_12_30974	7H	137.3	A:G	100%:0%	20%:80%	A	G
753	SCRI_RS_14119	7H	137.3	G:A	100%:0%	20%:80%	G	A

## Sheet: B
List B: South Kazakhstan (KV, Krasnovodopad) vs. North Kazakhstan origins (KB, Karabalyk)
#	SNP	Chr	Pos	Alleles	KB	KV	KB	KV
1	SCRI_RS_170878	1H	41.5	A:G	67%:33%	20%:80%	A	G
2	SCRI_RS_132461	1H	43.5	G:A	67%:33%	20%:80%	G	A
3	SCRI_RS_221759	1H	46.2	C:T	67%:33%	20%:80%	C	T
4	SCRI_RS_182631	1H	46.8	G:A	67%:33%	10%:90%	G	A
5	SCRI_RS_149971	1H	47.7	C:T	67%:33%	20%:80%	C	T
6	SCRI_RS_125339	1H	80.2	A:G	60%:40%	10%:90%	A	G
7	SCRI_RS_166168	1H	86	A:G	67%:33%	20%:80%	A	G
8	SCRI_RS_218473	1H	103.8	G:A	67%:33%	20%:80%	G	A
9	SCRI_RS_238125	1H	104.2	T:G	67%:33%	10%:90%	T	G
10	SCRI_RS_213799	2H	7.4	A:C	73%:27%	10%:90%	A	C
11	BOPA2_12_31497	2H	8.6	C:G	73%:27%	10%:90%	C	G
12	SCRI_RS_231889	2H	13.4	T:C	80%:20%	10%:90%	T	C
13	SCRI_RS_194812	2H	13.5	T:G	73%:27%	20%:80%	T	G
14	SCRI_RS_150590	2H	17.6	C:T	73%:27%	0%:100%	C	T
26	SCRI_RS_131218	2H	22	G:A	67%:33%	20%:80%	G	A
15	SCRI_RS_141655	2H	41.9	G:A	67%:33%	10%:90%	G	A
16	SCRI_RS_198460	2H	50.5	T:C	73%:27%	10%:90%	T	C
17	SCRI_RS_231782	2H	50.8	C:T	73%:27%	10%:90%	C	T
18	BOPA1_5823-1073	2H	50.9	G:A	73%:27%	10%:90%	G	A
19	SCRI_RS_98229	2H	55.5	A:C	80%:20%	20%:80%	A	C
20	SCRI_RS_138888	2H	55.7	A:G	80%:20%	20%:80%	A	G
21	BOPA2_12_10545	2H	62	C:A	87%:13%	20%:80%	C	A
22	BOPA1_7549-782	2H	75.2	G:A	60%:40%	10%:90%	G	A
23	SCRI_RS_171032	2H	79.4	A:G	67%:33%	10%:90%	A	G
24	SCRI_RS_161636	2H	137	G:A	67%:33%	10%:90%	G	A
25	SCRI_RS_206020	2H	149.5	C:T	67%:33%	20%:80%	C	T
27	SCRI_RS_121895	3H	26.3	G:A	80%:20%	20%:80%	G	A
28	BOPA1_4593-2007	3H	36.4	G:A	73%:27%	0%:100%	G	A
29	SCRI_RS_119697	3H	36.8	C:T	73%:27%	0%:100%	C	T
30	SCRI_RS_231261	3H	37	C:A	67%:33%	0%:100%	C	A
31	SCRI_RS_136959	3H	37.1	T:C	67%:33%	0%:100%	T	C
32	SCRI_RS_6922	3H	37.4	A:G	67%:33%	0%:100%	A	G
33	SCRI_RS_115045	3H	39.2	G:A	80%:20%	10%:90%	G	A
34	SCRI_RS_237761	3H	39.5	C:T	80%:20%	10%:90%	C	T
35	BOPA1_4453-422	3H	52.6	G:A	87%:13%	10%:90%	G	A
36	BOPA1_2338-1572	3H	55.2	G:A	80%:20%	10%:90%	G	A
37	BOPA1_ABC14384-1-1-53	3H	57.1	G:A	80%:20%	10%:90%	G	A
38	SCRI_RS_152371	3H	57.2	A:G	80%:20%	10%:90%	A	G
39	SCRI_RS_142939	3H	57.4	G:A	80%:20%	10%:90%	G	A
40	SCRI_RS_157479	3H	57.9	G:A	80%:20%	10%:90%	G	A
41	SCRI_RS_231801	3H	58	C:T	80%:20%	10%:90%	C	T
42	BOPA1_2616-2560	3H	58.6	G:A	80%:20%	10%:90%	G	A
43	SCRI_RS_137934	3H	59	A:C	80%:20%	10%:90%	A	C
44	SCRI_RS_127140	3H	59.1	C:T	80%:20%	10%:90%	C	T
45	SCRI_RS_13376	3H	59.6	C:T	80%:20%	10%:90%	C	T
46	SCRI_RS_157904	3H	62.4	C:A	67%:33%	10%:90%	C	A
47	SCRI_RS_138291	3H	62.5	G:A	67%:33%	10%:90%	G	A
48	SCRI_RS_183659	3H	62.7	G:A	67%:33%	10%:90%	G	A
49	SCRI_RS_225522	3H	62.8	G:A	67%:33%	10%:90%	G	A
50	BOPA1_4149-219	3H	64.2	G:A	67%:33%	10%:90%	G	A
51	SCRI_RS_206471	3H	75.2	A:C	67%:33%	0%:100%	A	C
52	BOPA1_13081-199	3H	76.3	G:A	67%:33%	20%:80%	G	A
53	SCRI_RS_154048	4H	50.8	T:C	67%:33%	20%:80%	T	C
54	BOPA1_41-695	4H	100.74	A:G	67%:33%	10%:90%	A	G
55	BOPA1_3652-872	4H	101.4	G:A	87%:13%	10%:90%	G	A
56	SCRI_RS_141803	4H	101.6	G:A	67%:33%	0%:100%	G	A
57	SCRI_RS_167808	4H	101.7	A:G	67%:33%	0%:100%	A	G
58	SCRI_RS_16715	4H	102.1	T:A	67%:33%	0%:100%	T	A
59	SCRI_RS_200445	4H	102.6	G:A	67%:33%	0%:100%	G	A
60	SCRI_RS_157611	4H	103.8	T:C	73%:27%	0%:100%	T	C
61	SCRI_RS_179398	4H	103.9	G:A	67%:33%	10%:90%	G	A
62	SCRI_RS_201871	4H	104	G:A	73%:27%	10%:90%	G	A
63	SCRI_RS_168359	5H	3.3	A:G	80%:20%	20%:80%	A	G
64	BOPA1_ABC01741-1-4-299	5H	23.6	T:A	67%:33%	10%:90%	T	A
65	BOPA1_4152-573	5H	44.2	A:G	73%:27%	0%:100%	A	G
66	SCRI_RS_221999	5H	55.6	C:T	87%:13%	10%:90%	C	T
67	SCRI_RS_189371	5H	118.1	C:A	67%:33%	10%:90%	C	A
68	SCRI_RS_162590	5H	118.8	T:A	67%:33%	10%:90%	T	A
69	BOPA2_12_30590	5H	118.9	G:A	67%:33%	10%:90%	G	A
70	SCRI_RS_150691	5H	119.7	A:G	67%:33%	10%:90%	A	G
71	BOPA1_5844-1011	5H	119.8	G:A	67%:33%	10%:90%	G	A
72	SCRI_RS_238070	5H	120.1	G:A	67%:33%	10%:90%	G	A
73	SCRI_RS_150232	5H	120.2	C:A	73%:27%	10%:90%	C	A
74	BOPA1_5571-640	5H	125.6	G:A	67%:33%	20%:80%	G	A
75	BOPA2_12_30668	5H	125.8	A:G	67%:33%	20%:80%	A	G
76	SCRI_RS_151716	5H	149.4	C:T	73%:27%	20%:80%	C	T
77	SCRI_RS_192640	5H	149.7	T:C	73%:27%	20%:80%	T	C
78	BOPA1_5428-146	5H	149.8	A:C	67%:33%	20%:80%	A	C
79	SCRI_RS_1458	5H	149.8	C:T	67%:33%	20%:80%	C	T
80	SCRI_RS_134358	5H	149.9	A:G	73%:27%	20%:80%	A	G
81	SCRI_RS_165400	5H	150.1	C:T	73%:27%	20%:80%	C	T
82	SCRI_RS_194125	5H	165.8	T:C	67%:33%	20%:80%	T	C
83	BOPA1_5771-91	6H	33.2	G:A	67%:33%	20%:80%	G	A
84	BOPA1_7848-441	6H	35.6	G:C	67%:33%	20%:80%	G	C
85	SCRI_RS_141429	6H	43.6	T:C	80%:20%	20%:80%	T	C
86	BOPA1_5926-798	6H	85.7	A:G	80%:20%	20%:80%	A	G
87	SCRI_RS_149165	6H	85.8	C:T	80%:20%	20%:80%	C	T
88	SCRI_RS_164037	6H	86.3	C:T	73%:27%	20%:80%	C	T
89	SCRI_RS_169374	6H	86.8	G:T	73%:27%	20%:80%	G	T
90	SCRI_RS_184453	6H	87.3	G:A	80%:20%	20%:80%	G	A
91	SCRI_RS_10932	6H	87.6	C:A	73%:27%	20%:80%	C	A
92	SCRI_RS_194066	6H	87.9	C:G	67%:33%	0%:100%	C	G
93	SCRI_RS_222802	6H	88.6	A:C	73%:27%	20%:80%	A	C
94	SCRI_RS_182637	6H	88.9	G:T	73%:27%	0%:100%	G	T
95	SCRI_RS_120442	6H	93.6	A:G	67%:33%	20%:80%	A	G
96	SCRI_RS_98225	6H	94.1	T:G	67%:33%	20%:80%	T	G
97	BOPA1_10425-725	6H	95	C:G	67%:33%	20%:80%	C	G
98	SCRI_RS_42792	7H	4.1	C:T	73%:27%	20%:80%	C	T
99	SCRI_RS_152228	7H	17.6	T:A	87%:13%	20%:80%	T	A
100	BOPA1_3187-1073	7H	20.4	G:C	80%:20%	20%:80%	G	C
119	SCRI_RS_29353	7H	23.1	T:C	67%:33%	0%:100%	T	C
101	BOPA1_8365-454	7H	23.3	G:A	87%:13%	10%:90%	G	A
102	SCRI_RS_142007	7H	23.8	C:T	87%:13%	10%:90%	C	T
118	SCRI_RS_140096	7H	24	T:C	67%:33%	10%:90%	T	C
103	SCRI_RS_143373	7H	24.1	C:T	87%:13%	0%:100%	C	T
104	BOPA1_3313-1443	7H	27.6	A:C	67%:33%	10%:90%	A	C
105	SCRI_RS_106456	7H	27.6	T:C	67%:33%	10%:90%	T	C
106	BOPA1_1213-1959	7H	37.6	G:A	67%:33%	10%:90%	G	A
107	BOPA2_12_31305	7H	38.8	C:A	67%:33%	10%:90%	C	A
108	SCRI_RS_166536	7H	40.4	C:T	67%:33%	10%:90%	C	T
109	BOPA1_5467-1663	7H	48.7	A:C	67%:33%	0%:100%	A	C
110	BOPA1_5695-922	7H	61.8	G:A	67%:33%	40%:60%	G	A
111	BOPA1_7810-113	7H	68.46	G:A	67%:33%	20%:80%	G	A
112	SCRI_RS_161285	7H	107.1	C:A	67%:33%	20%:80%	C	A
113	SCRI_RS_1347	7H	110.3	G:T	67%:33%	10%:90%	G	T
114	SCRI_RS_135181	7H	110.8	G:C	73%:27%	10%:90%	G	C
115	BOPA1_3900-611	7H	112.46	A:G	67%:33%	10%:90%	A	G
116	SCRI_RS_130821	7H	129.1	C:T	67%:33%	20%:80%	C	T
117	BOPA2_12_30974	7H	137.3	A:G	80%:20%	20%:80%	A	G

## Sheet: C
List C: Kazakhstan vs. Africa
#	SNP	Chr	Pos	Alleles	AFR	KZ	AFR	KZ
1	BOPA2_12_31327	2H	0	A:T	39% : 61%	81% : 19%	T	A
2	BOPA2_12_10948	2H	5.89	A:G	20% : 80%	51% : 49%	G	A
3	BOPA1_864-594	2H	31.02	A:G	45% : 55%	70% : 30%	G	A
4	BOPA2_12_31288	2H	58.24	A:G	42% : 58%	77% : 23%	G	A
5	BOPA1_111-499	2H	112.91	A:G	58% : 42%	7% : 93%	A	G
6	BOPA2_12_31264	2H	119.31	A:G	26% : 74%	62% : 38%	G	A
7	BOPA1_2196-195	4H	0	G:C	52% : 48%	30% : 70%	G	C
8	BOPA2_12_31310	4H	0	A:C	57% : 43%	88% : 12%	A	A
9	BOPA1_1385-827	4H	4.85	A:G	17% : 83%	48% : 52%	G	G
10	BOPA1_4636-1380	4H	4.85	A:G	13% : 87%	23% : 77%	G	G
11	BOPA1_6215-539	4H	4.85	A:G	13% : 87%	23% : 77%	G	G
12	BOPA1_788-842	4H	4.85	A:G	27% : 73%	75% : 25%	G	A
13	BOPA2_12_30605	4H	5.04	A:G	23% : 77%	61% : 39%	G	A
14	BOPA1_ConsensusGBS0461-3	4H	79.58	G:C	45% : 55%	88% : 12%	C	G
15	BOPA1_2294-573	6H	0	A:G	60% : 40%	38% : 62%	A	G
16	BOPA2_12_30939	6H	0	A:T	90% : 10%	60% : 40%	A	A
17	BOPA1_3658-1310	6H	0.55	G:C	52% : 48%	18% : 82%	G	C
18	BOPA1_3506-668	6H	55.65	A:G	39% : 61%	16% : 84%	G	G
19	BOPA1_4721-1335	6H	55.65	G:C	39% : 61%	16% : 84%	C	C
20	BOPA1_5017-407	6H	55.65	A:G	39% : 61%	16% : 84%	G	G
21	BOPA1_7282-1386	6H	55.65	A:G	61% : 39%	84% : 16%	A	A
22	BOPA2_12_30837	6H	55.65	A:G	39% : 61%	16% : 84%	G	G
23	BOPA2_12_30511	6H	55.94	A:G	42% : 58%	82% : 18%	G	A
24	BOPA2_12_30856	6H	55.94	A:G	42% : 58%	82% : 18%	G	A
25	BOPA2_12_30857	6H	56.48	A:G	29% : 71%	55% : 45%	G	A
26	BOPA1_1140-1508	6H	65.03	A:G	33% : 67%	67% : 33%	G	A
27	BOPA1_5187-752	6H	70.04	A:G	29% : 71%	70% : 30%	G	A
28	BOPA1_2911-1136	6H	128.48	A:G	70% : 30%	23% : 77%	A	G

## Sheet: D
List D. Kazakhstan vs. Europe
#	SNP	Chr	Pos	Alleles	EU	KZ	EU	KZ
1	BOPA1_3692-940	2H	0	A:G	73% : 27%	33% : 67%	A	G
2	BOPA1_5046-619	2H	0	A:T	71% : 29%	95% : 5%	A	A
3	BOPA2_12_31270	2H	0	A:T	76% : 24%	98% : 2%	A	A
4	BOPA2_12_10948	2H	5.89	A:G	2% : 98%	50% : 50%	G	AG
5	BOPA1_1826-229	2H	5.99	A:G	17% : 83%	61% : 39%	G	A
6	BOPA2_12_10592	2H	8.57	A:G	12% : 88%	37% : 63%	G	G
7	BOPA1_8632-1809	2H	9.01	G:C	64% : 36%	23% : 77%	G	C
8	BOPA2_12_10969	2H	9.01	G:C	64% : 36%	24% : 76%	G	C
9	BOPA2_12_31180	2H	15.53	G:C	60% : 40%	26% : 74%	G	C
10	BOPA1_3598-489	2H	49.07	A:G	72% : 28%	25% : 75%	A	G
11	BOPA1_ABC06091-1-1-187	2H	58.24	A:G	95% : 5%	38% : 62%	A	G
12	BOPA1_6911-866	2H	66.83	A:C	11% : 89%	47% : 53%	C	C
13	BOPA1_6804-1197	2H	69.25	A:G	19% : 81%	61% : 39%	G	A
14	BOPA2_12_20489	2H	79.19	A:T	77% : 23%	100% : 0%	A	A
15	BOPA2_12_31205	2H	86.63	A:G	59% : 41%	89% : 11%	A	A
16	BOPA1_6024-1095	2H	88.74	A:T	59% : 41%	22% : 78%	A	T
17	BOPA2_12_11285	2H	96.82	G:C	77% : 23%	100% : 0%	G	G
18	BOPA1_8523-316	2H	103.67	A:G	33% : 67%	62% : 38%	G	A
19	BOPA1_5211-1755	2H	131.77	A:G	82% : 18%	42% : 58%	A	G
20	BOPA2_12_31527	2H	151.37	A:G	49% : 51%	71% : 29%	G	A
21	BOPA1_3131-1029	4H	0	G:C	79% : 21%	99% : 1%	G	G
22	BOPA2_12_31310	4H	0	A:C	59% : 41%	88% : 12%	A	A
23	BOPA2_12_30755	4H	0.66	A:G	60% : 40%	22% : 78%	A	G
24	BOPA2_12_30904	4H	0.66	A:G	60% : 40%	22% : 78%	A	G
25	BOPA1_9027-454	4H	2.31	G:C	55% : 45%	88% : 12%	G	G
26	BOPA1_5273-894	4H	65.05	A:C	44% : 56%	77% : 23%	C	A
27	BOPA2_12_30620	4H	65.05	A:G	48% : 52%	71% : 29%	G	A
28	BOPA1_4139-888	4H	67.46	A:G	59% : 41%	23% : 77%	A	G
29	BOPA1_8463-466	4H	77.31	A:C	59% : 41%	30% : 70%	A	C
30	BOPA2_12_30554	4H	96.59	A:C	58% : 42%	89% : 11%	A	A
31	BOPA2_12_30254	6H	0	A:C	27% : 73%	60% : 40%	C	A
32	BOPA2_12_30842	6H	16.97	A:G	61% : 39%	25% : 75%	A	G
33	BOPA1_2559-1796	6H	55.65	A:G	57% : 43%	83% : 17%	A	A
34	BOPA1_5497-661	6H	55.65	A:G	57% : 43%	83% : 17%	A	A
35	BOPA1_3147-440	6H	72.54	G:C	58% : 42%	99% : 1%	G	G
36	BOPA2_12_30573	6H	76.55	G:C	40% : 60%	0% : 100%	C	C
37	BOPA1_5965-1387	6H	85.16	A:G	75% : 25%	100% : 0%	A	A
38	BOPA1_10425-725	6H	97.39	G:C	72% : 28%	49% : 51%	G	C
39	BOPA2_12_31283	6H	124.85	A:G	66% : 34%	27% : 73%	A	G
40	BOPA1_2911-1136	6H	128.48	A:G	60% : 40%	23% : 77%	A	G
