# Supplementary material for: Population Structure and Genetic Diversity of Two-Rowed Barley Accessions from Kazakhstan Based on SNP Genotyping Data
Source: Plants (Basel). 2021 Sep 27;10(10):2025. doi: 10.3390/plants10102025 (PMC8540147; doi:10.3390/plants10102025)
Supplement: Supplementary file 1 [file plants-10-02025-s001.zip › Table S4.xlsx]

## Sheet: Sheet1
	Table S4. Comparative alignment of identified SNP markers with opposite allele frequencies that associated with specific genes controlling plant adaptation in studies of accessions with different breeding origins.
						intraregional studies				inter-regional studies
	Chromosome	SNP ID	cM		1		2		3		4
	1H	SCRI_RS_149971	47.7				HvCMF10
		SCRI_RS_125339	80.2				HvCMFS
		BOPA2_12_31160	82.5		HvCMFS
		BOPA1_2935-1634	90.3		HvHXK
		BOPA2_12_31319	92.4		Ppd-H2/HvFT3
		BOPA1_4499-1364	94.2		HvGA2ox4
		SCRI_RS_238125	104.2				HvAdh2
		SCRI_RS_176006	132.10		HvCMF6a/eps1L/HvELF3/eam8/HvCMF6b
		BOPA1_4057-2114	132.5		HvCMF6a/eps1L/HvELF3/eam8/HvCMF6b
	2H	BOPA1_3692-940	0						HvHXK4
		SCRI_RS_213799	7.4		HvBRD		HvBRD
		SCRI_RS_231889	13.4		HvRAX1		HvRAX1
		SCRI_RS_153672	18.1		Ppd-H1/HvPRR37
		SCRI_RS_131218	22.2				Ppd-H1/HvPRR37
		BOPA1_ABC03253-1-2-279	39.4		HvDWT1
		SCRI_RS_141655	41.9				HvCO18
		BOPA1_265-1229	41.9		HvCO18
		BOPA1_3598-489	49.07						HvFT4
		SCRI_RS_198460	50.5				HvFT4
		SCRI_RS_158928	50.5		HvFT4
		BOPA2_12_31288	58.24								eps2/HvCEN/eam6/HvSUSIBA2/HvHOX2
		BOPA1_ABC06091-1-1-187	58.24						eps2/HvCEN/eam6/HvSUSIBA2/HvHOX2
		BOPA1_4717-386	58.8		eps2/HvCEN/eam6/HvSUSIBA2/HvHOX2
		BOPA2_12_10948	58.9								HvGID2/HD6-2H/HvKNOX1
		BOPA1_1826-229	59.9						HvGID2/HD6-2H/HvKNOX1
		SCRI_RS_165574	59.9		HvGID2/HD6-2H/HvKNOX1
		BOPA2_12_10545	62				HvGID2/HD6-2H/HvKNOX1
		SCRI_RS_198848	64.6		HvCO4
		BOPA1_6804-1197	69.25						HvCO4
		BOPA1_7549-782	75.2		Vrs1
		BOPA1_8632-1809	90.1						HvMAX3/HvCCD7/HvHTD1/HvD17
		BOPA1_8523-316	103.67						HvAPO2
		BOPA2_12_31402	107.2		BFL/HvAPO2
		SCRI_RS_151556	112.2		HvSSIIIb
		BOPA1_111-499	112.91								HvSSIIIb
	3H	SCRI_RS_209312	14.9		HvSTE1/HvD7
		SCRI_RS_136959	37.1		HvAS2		HvAS2
		SCRI_RS_237761	39.5		Vrs4		Vrs4
		SCRI_RS_906	51.3		HvBRI1/HvD61/uzu1
		SCRI_RS_90637	51.6		HvFT2
		BOPA1_4453-422	52.6				HvFT2
		BOPA1_8180-450	59.1		HvHXK9
		SCRI_RS_13376	59.6				HvHXK9
		SCRI_RS_138291	62.5		HvHXK6		HvHXK6
		SCRI_RS_225522	62.8		HvMAX4/HVCCD8/HvD10		HvMAX4/HVCCD8/HvD10
		BOPA1_4149-219	64.2		HvGA2ox1		HvGA2ox1
		SCRI_RS_174067	88.2		HvLNT-1
		BOPA1_2500-1514	100.3		HvCMF1
		BOPA2_12_31220	104.5		HvGA20ox3
	4H	BOPA1_1001-1187	27.5		HvCO10/INT-C
		BOPA2_12_30605	50.04								HvCO16/HvPRR59/HvPhyB/HvPRR73/HvGELP112/HvWDL1
		SCRI_RS_154048	50.8				HvCO16/HvPRR59/HvPhyB/HvPRR73/HvGELP112/HvWDL1
		BOPA2_12_31382	51		HvCO16/HvPRR59/HvPhyB/HvPRR73/HvGELP112/HvWDL1
		BOPA2_12_20156	51.4		HvCO16/HvPRR59/HvPhyB/HvPRR73/HvGELP112/HvWDL1
		SCRI_RS_143825	66		HvD14/HvHTD2
		BOPA1_4139-888	67.5						HvD14/HvHTD2
		BOPA1_ConsensusGBS0461-3	79.58								HvSUT1
		SCRI_RS_157611	103.8		HvCMF4		HvCMF4
		BOPA1_2297-1250	113.4		HvRIM1
		SCRI_RS_9164	113.7		Vrn-H2/HvZCCT-Ha/b/c
	5H	SCRI_RS_168359	3.3		HvSUT2		HvSUT2
		BOPA1_4152-573	44.2		HvCO3/HvTPS1/HvND1/HvTFL1/HvCPD/HvCMF13/HvAS1/HvD53/HvBC12/GGD1
		SCRI_RS_206565	96.6		HvMND6/HvPRR95
		SCRI_RS_133602	125.5		Vrn-H1/HvPhyC
		BOPA1_5571-640	125.6		Vrn-H1/HvPhyC		Vrn-H1/HvPhyC
		SCRI_RS_210928	130		HvRAX3
		SCRI_RS_194125	165.8				HvGA20ox1
		SCRI_RS_219619	168.8		HvGA20ox1
	6H	SCRI_RS_234724	49.2		HvCMF3
		SCRI_RS_166120	52.5		HvCO7
		BOPA1_3658-1310	55								HvCYP734A7/HvCO5/HvCry1a/HvCry2
		BOPA1_210-450	55.4		HvCYP734A7/HvCO5/HvCry1a/HvCry2/HvPRR1/HvTOC1
		SCRI_RS_223224	58.4		HvCry1b
		BOPA1_1140-1508	65.03								HvCO14
		BOPA2_12_31289	67.9		HvCO14
		BOPA1_3773-756	68.2		HvCO2
		BOPA1_7706-924	69.3		HvCO11
		BOPA1_5187-752	70.04								HvCO11
		SCRI_RS_222802	88.6		HvCOP1		HvCOP1
		BOPA1_10425-725	95		HvTPS2		HvTPS2		HvTPS2
		SCRI_RS_13615	2.5		HvKAO1/HvD3
	7H	SCRI_RS_42792	4.1				HvKAO1/HvD3
		BOPA2_12_31450	11.8		HvDLT/HvWAXY
		SCRI_RS_106456	27.6				HvMAX2
		BOPA1_3313-1443	27.6		HvMAX2
		BOPA1_1213-1959	37.6		HvSSI/Vrn-H3/HvFT1		HvSSI/Vrn-H3/HvFT1
		BOPA2_12_31305	38.8		HvSSI
		SCRI_RS_166536	40.4				HvCO8
		BOPA2_12_30880	54.4		HvSS
		BOPA2_12_10657	61.5		HvVRT-2
		BOPA1_5695-922	61.8				HvVRT-2
		SCRI_RS_200107	70.3		HvCO15/HvWFP1/HvIPA1/HvSPL14/HvLHY/HvCCA1
		BOPA1_7216-297	120.4		HvESR1/HvCO6
	1	KA vs KV	Karaganda (KA), Karaganda region, Central Kazakhstan vs Krasnovodopad (KV), Turkestan region, South Kazakhstan
	2	KB vs KV	Karabalyk (KB), Kostanay region, North Kazakhstan vs Krasnovodopad (KV), Turkestan region, South Kazakhstan
	3	KZ vs EU	Kazakhstan vs Europe
	4	KZ vs AF	Kazakhstan vs Africa
