# Supplementary material for: Population Structure and Genetic Diversity of Two-Rowed Barley Accessions from Kazakhstan Based on SNP Genotyping Data
Source: Plants (Basel). 2021 Sep 27;10(10):2025. doi: 10.3390/plants10102025 (PMC8540147; doi:10.3390/plants10102025)
Supplement: Supplementary file 1 [file plants-10-02025-s001.zip › Table S5.xlsx]

## Sheet: Sheet1
Supplementary Table 5. Clusterization of 94 two-rowed barley accessions from Kazakhstan using 5636 SNP markers and STRUCTURE package.
(a) The composition of identified subpopulations of barley accessions from six regions of Kazakhstan using K2-K5 steps													(c) Graphical representation of the clusterization for barley accessions from Kazakhstan using STRUCTURE package
	Clusters	Aktobe	Almaty	Karabalyk	Karaganda	Krasnovodopad	Kyzylorda						K2
K2	1	14	14	11	17	2	17
	2	1	2	4	1	8	3
K3	1	5	2	3	16
	2	1	2	4	1	8	2
	3	9	12	8	1	2	18
K4	1	6	8	7		2	15
	2	6	2	4	16								K3
	3	2	4		1		3
	4	1	2	4	1	8	2
K5	1			1	3
	2	5	2	2	13
	3	1	2	5	1	8	2
	4	2	4		1		3
	5	7	8	7		2	15
													K4
(b) Evanno evaluation of optimal number of sub-populations using delta K value based on "Evanno" and "elbow" methods
													K5
