# Supplementary material for: Population Structure and Genetic Diversity of Two-Rowed Barley Accessions from Kazakhstan Based on SNP Genotyping Data
Source: Plants (Basel). 2021 Sep 27;10(10):2025. doi: 10.3390/plants10102025 (PMC8540147; doi:10.3390/plants10102025)
Supplement: Supplementary file 1 [file plants-10-02025-s001.zip › Table S6.xls]

## Sheet: Sheet1
Table S6. The list of two- and six-rowed barley accessions that were analyzed in the study using publicly available SNP data
#	Sample name	Region	Row type	Origin	annual growth	Type of accession	NJ tree based on 1955 SNP clusterization		Structure based on 1955 SNP									NJ tree based on 5636 SNP clusterization		Structure based on 5636 SNP				Pedigree
							Subcluster-1952	Cluster-1952	K2	K3	K4	K5	K6	K7	K8	K9	K10	Subcluster-5636	Cluster-5636	K2	K3	K4	K5
1	Ilek-16 (KB182)	Kazakhstan	two-rowed	Aktobe	spring	cultivar	2.1	2	1	1	2	4	2	1	8	2	4	3.1	3	2	2	4	3	Ilek 16 (ind. selection from population Kharkovsky 70 х Ilyisky)
2	ASHOS-163 (KZB81)	Kazakhstan	two-rowed	Aktobe	spring	breeding line	3.5	3	1	1	4	2	2	6	2	3	5	4.3	4	1	3	1	5	Line163 (Heriot (UK) х Donetsky 8)
3	ASHOS-167 (KZB83)	Kazakhstan	two-rowed	Aktobe	spring	breeding line	2.1	2	1	2	3	5	6	4	3	4	8	2.1	2	1	1	2	2	Line167 (к-29895 Starck (USA) х Dina (RU)
4	ASHOS-168 (KZB84)	Kazakhstan	two-rowed	Aktobe	spring	breeding line	2.1	2	1	2	3	5	6	4	3	4	8	2.2	2	1	1	2	2	Line168 (к-29902 Zernogradsky 334 (RU) х Ilek 9, KZ)
5	ASHOS-169 (KZB85)	Kazakhstan	two-rowed	Aktobe	spring	breeding line	1.1	1	1	1	4	2	2	6	2	3	5	4.4	4	1	3	1	5	Line169 (Syabra =HVS 91/76 х Donetsky 9) х Ilek 34 (KZ)
6	ASHOS-175 (KZB86)	Kazakhstan	two-rowed	Aktobe	spring	breeding line	2.1	2	1	2	3	1	6	4	3	4	8	2.2	2	1	1	2	2	Line175 - Individual selection from hybrid population 27-34/85 (KZ, Almalybak)
7	ASHOS-181 (KZB87)	Kazakhstan	two-rowed	Aktobe	spring	breeding line	2.1	2	1	1	4	5	2	6	2	3	9	4.2	4	1	3	1	5	Line181 - Individual selection from hybrid population 161-10/80 (KZ, Almalybak)
8	ASHOS-182 (KZB88)	Kazakhstan	two-rowed	Aktobe	spring	breeding line	2.2	2	1	2	3	1	6	4	3	7	10	4.2	4	1	3	1	5	Line182 - Individual selection from hybrid population 166-25/85 (KZ, Almalybak)
9	ASHOS-183 (KZB89)	Kazakhstan	two-rowed	Aktobe	spring	breeding line	3.5	3	2	1	4	2	2	6	2	3	9	4.3	4	1	3	3	4	Line183 - Individual selection from hybrid population 151-10/83 (KZ, Almalybak)
10	ASHOS-184 (KZB90)	Kazakhstan	two-rowed	Aktobe	spring	breeding line	2.2	2	1	2	3	5	6	4	3	2	4	4.2	4	1	3	3	4	Line184 - Individual selection from hybrid population 167-F3 137/80 (KZ, Almalybak)
11	ASHOS-185 (KZB91)	Kazakhstan	two-rowed	Aktobe	spring	breeding line	2.1	2	1	2	3	5	6	4	3	4	8	2.2	2	1	1	2	2	Line185 - Individual selection from hybrid population 168-44/87 (KZ, Almalybak)
12	ASHOS-187 (KZB92)	Kazakhstan	two-rowed	Aktobe	spring	breeding line	1.2	1	1	1	4	2	2	6	2	8	5	4.4	4	1	3	1	5	Line187 - Individual selection from hybrid population 179-8/95 (KZ, Almalybak)
13	Ilek-9 (KZB93)	Kazakhstan	two-rowed	Aktobe	spring	cultivar	2.1	2	1	2	3	5	6	4	3	4	8	2.2	2	1	1	2	2	Odessky100 х Tselinnyi 30
14	Ilek-34 (KZB94)	Kazakhstan	two-rowed	Aktobe	spring	cultivar	1.2	1	1	1	4	2	2	6	2	8	5	4.4	4	1	3	1	5	Odessky115 х 5/84-2
15	ASHOS-194 (KZB95)	Kazakhstan	two-rowed	Aktobe	spring	breeding line	2.2	2	1	2	3	1	6	4	2	6	10	4.2	4	1	3	2	5	Line194 (Karabalykskiy 150 х Medicum 8955)
16	6/98-20 (KB177)	Kazakhstan	two-rowed	Almaty	spring	breeding line	2.1	2	1	2	3	2	6	4	3	8	8	4.1	4	1	1	2	2	NA
17	26/98-8 (KB178)	Kazakhstan	two-rowed	Almaty	spring	breeding line	2.1	2	1	2	3	5	6	4	3	4	8	4.1	4	1	1	2	2	NA
18	Asem (KZB46)	Kazakhstan	two-rowed	Almaty	spring	cultivar	2.1	2	2	1	4	5	2	6	2	8	5	4.5	4	1	3	1	5	К-26180 (Sweden) х Kharkovsky-73
19	Saule (KZB47)	Kazakhstan	two-rowed	Almaty	spring	cultivar	1.2	1	1	1	4	2	2	6	2	8	5	4.5	4	1	3	1	5	К-26180 (Sweden) х Kharkovsky-73
20	2/84-6 (KZB48)	Kazakhstan	two-rowed	Almaty	spring	breeding line	2.1	2	1	1	4	5	2	6	7	8	9	4.3	4	1	3	3	4	NA
21	3/24-01 (KZB49)	Kazakhstan	two-rowed	Almaty	spring	breeding line	2.1	2	2	1	4	2	2	6	2	8	5	4.5	4	1	3	1	5	NA
22	Syr Aruy (KZB50)	Kazakhstan	two-rowed	Almaty	spring	cultivar	2.1	2	1	1	4	2	2	6	2	8	5	4.4	4	1	3	1	5	К-2701 х 24/80-3
23	Susyn (KZB52)	Kazakhstan	two-rowed	Almaty	spring	cultivar	2.1	2	1	1	2	4	2	1	8	2	4	3.2	3	2	2	4	3	Naryn 27 (Kyrgyzstan) х Ilyisky
24	Kymbat (KZB54)	Kazakhstan	two-rowed	Almaty	spring	cultivar	1.2	1	1	1	4	5	2	6	2	8	5	4.5	4	1	3	1	5	К-6868 х Chernigovsky 5
25	49/86-1 (KZB55)	Kazakhstan	two-rowed	Almaty	spring	breeding line	2.1	2	1	1	4	2	2	6	2	8	9	4.3	4	1	3	3	4	NA
26	74/87-11 (KZB56)	Kazakhstan	two-rowed	Almaty	spring	breeding line	2.1	2	1	1	2	4	2	1	8	2	4	3.2	3	2	2	4	3	NA
27	76/86-241c (KZB58)	Kazakhstan	two-rowed	Almaty	spring	breeding line	2.1	2	2	1	4	2	2	6	2	8	5	4.5	4	1	3	1	5	NA
28	Zhan (KZB59)	Kazakhstan	two-rowed	Almaty	spring	cultivar	2.1	2	1	1	3	5	2	6	2	8	8	4.1	4	1	3	1	5	Prikumskij 22 (RU) x Kharkovsky 73
29	Inkar (KZB60)	Kazakhstan	two-rowed	Almaty	spring	cultivar	2.1	2	2	1	4	5	6	4	7	8	9	4.3	4	1	3	3	4	24/98 х 48/86-10
30	99/99-7 (KZB61)	Kazakhstan	two-rowed	Almaty	spring	breeding line	2.1	2	1	1	4	5	2	6	7	8	9	4.3	4	1	3	3	4	24/98 х 48/86-10
31	Elik (KZB62)	Kazakhstan	two-rowed	Almaty	spring	cultivar	2.1	2	1	1	4	2	2	6	2	3	5	4.4	4	1	3	1	5	24/98 х 48/86-10
32	Karabalykskiy 150 (KB174)	Kazakhstan	two-rowed	Karabalyk	spring	cultivar	2.1	2	1	1	2	4	6	1	8	2	4	3.1	3	2	2	4	3	(Odessky36 х Line 1096-75 (Ethiopia)) х к-19332 (Germany)
33	Ubagan (KZB18)	Kazakhstan	two-rowed	Karabalyk	spring	cultivar	2.1	2	1	2	3	5	6	4	3	4	8	1.1	1	1	1	2	2	Toguzak (KZ) х Line 14948-48-76
34	granal (KZB19)	Kazakhstan	two-rowed	Karabalyk	spring	cultivar	1.4	1	1	2	3	5	3	2	6	1	7	3.1	3	1	3	1	5	К-21683 (France) х Line 1096-75 (Ethiopia)
35	Karabalyksky 110 (KZB20)	Kazakhstan	two-rowed	Karabalyk	spring	cultivar	3.1	3	1	1	4	2	2	6	2	8	2	3.1	3	1	3	1	5	Tobol (KZ, Karabalyk) х Line 384 рс 85 (KZ, Karabalyk)
36	Druzhniy (KZB21)	Kazakhstan	two-rowed	Karabalyk	spring	cultivar	2.1	2	1	2	3	5	6	2	6	4	7	1.1	1	1	3	2	1	к-23021 (Austria) х Pastbishniy (KZ, Karabalyk).
37	Medicum 85 (KZB22)	Kazakhstan	two-rowed	Karabalyk	spring	cultivar	2.1	2	1	1	2	4	2	1	8	2	4	3.1	3	2	2	4	3	Odessky36 х к-19991 (Ethiopia)
38	19-89-01 (KZB23)	Kazakhstan	two-rowed	Karabalyk	spring	breeding line	2.1	2	1	2	2	5	6	1	8	2	8	3.1	3	1	1	2	3	NA
39	27-121-01 (KZB24)	Kazakhstan	two-rowed	Karabalyk	spring	breeding line	2.1	2	1	1	4	2	2	6	2	3	5	4.1	4	1	3	1	5	NA
40	33-144-01 (KZB25)	Kazakhstan	two-rowed	Karabalyk	spring	breeding line	2.1	2	1	1	4	5	2	6	2	4	8	4.4	4	1	3	1	5	NA
41	Zhaik-2 (KZB26)	Kazakhstan	two-rowed	Karabalyk	spring	cultivar	3.1	3	2	1	4	2	2	6	2	3	5	4.4	4	1	3	1	5	Odessky100 (Ukraine) х Karabalykskiy 150
42	Tulpar (KZB27)	Kazakhstan	two-rowed	Karabalyk	spring	cultivar	1.2	1	1	1	4	5	2	6	1	8	8	4.5	4	1	3	1	5	Belluna (Austria) х Toguzak (KZ, Karabalyk)
43	Nutans 39 (KZB28)	Kazakhstan	two-rowed	Karabalyk	spring	cultivar	2.1	2	2	1	2	4	2	1	8	2	4	3.2	3	2	2	4	3	Odessky100 х Karabalykskiy 150
44	Ranniy (KZB29)	Kazakhstan	two-rowed	Karabalyk	spring	cultivar	1.2	1	1	2	3	5	2	6	3	4	8	3.1	3	1	1	2	2	N/A
45	Pastbishniy (KZB30)	Kazakhstan	two-rowed	Karabalyk	spring	cultivar	2.1	2	1	1	2	4	2	1	8	2	4	3.2	3	2	2	4	3	к-21238 (Ethiopia) х Tselinnyi 5
46	granal 447 (KZB31)	Kazakhstan	two-rowed	Karabalyk	spring	cultivar	1.4	1	2	2	3	5	3	2	6	8	7	3.1	3	1	3	1	5	Slavutich (Ukraine) х Line 1096-75 (Ethiopia)
47	Karagandiinskiy 5 (KB171)	Kazakhstan	two-rowed	Karaganda	spring	cultivar	2.1	2	1	2	3	1	6	4	3	4	8	2.1	2	1	1	2	2	Medicum 10 (Donetsky 9 х Medicum 1088)
48	Karagandiinskiy 6 (KB172)	Kazakhstan	two-rowed	Karaganda	spring	cultivar	2.1	2	1	2	3	5	6	2	6	1	7	1.1	1	1	1	2	1	Medicum 108) (Карагндинский 4 х Donetsky 9
49	Nurinskiy 1 (KZB01)	Kazakhstan	two-rowed	Karaganda	spring	cultivar	2.1	2	1	2	3	1	6	4	3	4	8	2.1	2	1	1	2	2	NA
50	Medicum 11 (KZB03)	Kazakhstan	two-rowed	Karaganda	spring	cultivar	2.1	2	1	2	3	5	6	2	6	1	7	1.1	1	1	1	2	1	Karagandiinskiy 9 (Medicum 11) (Karagandiinskiy 2/Donetsky 9)
51	Karagandinsky 2 (KZB04)	Kazakhstan	two-rowed	Karaganda	spring	cultivar	2.1	2	1	2	3	5	6	4	3	4	8	2.1	2	1	1	2	2	Donetsky 630 х Nutans 972 with selection
52	Medicum 142 (KZB05)	Kazakhstan	two-rowed	Karaganda	spring	cultivar	2.1	2	1	2	3	5	6	4	3	4	8	2.2	2	1	1	2	2	NA
53	Karagandinsky 7 (KZB06)	Kazakhstan	two-rowed	Karaganda	spring	cultivar	2.1	2	1	2	3	5	6	4	3	4	8	2.2	2	1	1	2	2	Medicum 42 (Donetsky 9 х Karagandiinskiy 4)
54	Medicum 104 (KZB07)	Kazakhstan	two-rowed	Karaganda	spring	cultivar	2.1	2	1	2	3	5	6	2	6	1	7	1.1	1	1	1	2	1	Medicum 42 х Tselinnyi 213
55	Medicum 176 (KZB08)	Kazakhstan	two-rowed	Karaganda	spring	cultivar	2.1	2	1	1	4	5	2	6	7	8	9	4.3	4	1	3	3	4	NA
56	Medicum 127 (KZB09)	Kazakhstan	two-rowed	Karaganda	spring	cultivar	2.1	2	1	2	3	5	6	4	3	4	8	2.2	2	1	1	2	2	Medicum 1855 х Karagandiinskiy 4
57	Medicum 156 (KZB10)	Kazakhstan	two-rowed	Karaganda	spring	cultivar	2.1	2	1	2	3	1	6	4	3	4	8	2.2	2	1	1	2	2	Nutans 972 х Medicum 8955) х Donetsky 9
58	Medicum 163 (KZB11)	Kazakhstan	two-rowed	Karaganda	spring	cultivar	2.1	2	1	2	3	1	6	4	3	4	8	2.2	2	1	1	2	2	Medicum 1180 х Orenburgskyi 35
59	Medicum101 (KZB12)	Kazakhstan	two-rowed	Karaganda	spring	cultivar	2.1	2	1	2	3	5	6	4	3	4	8	2.2	2	1	1	2	2	Medicum 2685 х Karagandiinskiy 4
60	Medicum 373 (KZB13)	Kazakhstan	two-rowed	Karaganda	spring	cultivar	2.1	2	1	2	3	5	6	4	3	4	8	2.2	2	1	1	2	2	Donetsky 650 х Nutans 972
61	Medicum 349 (KZB15)	Kazakhstan	two-rowed	Karaganda	spring	cultivar	2.1	2	1	2	3	1	6	4	3	4	8	2.1	2	1	1	2	2	Medicum 10 х Nurinskiy 1
62	Medicum 365 (KZB16)	Kazakhstan	two-rowed	Karaganda	spring	cultivar	2.1	2	1	2	3	5	6	4	3	4	8	2.2	2	1	1	2	2	Donetsky 6 х Nutans 972
63	Medicum 318 (KZB17)	Kazakhstan	two-rowed	Karaganda	spring	cultivar	2.1	2	1	2	3	1	6	4	3	4	8	2.1	2	1	1	2	2	Icarda 10/10 х Donetsky 9
64	Medicum 8955 (KB173)	Kazakhstan	two-rowed	Karaganda	spring	cultivar	2.1	2	1	2	2	4	6	1	8	2	4	3.1	3	2	2	4	3	individual selection from the local landrace from Turkey (к-6815)
65	Bastau (KB175)	Kazakhstan	two-rowed	Krasnovodopad	spring	cultivar	2.2	2	1	2	3	1	6	4	3	7	10	4.2	4	1	3	1	5	NA
66	L-2-98/0 (KZB34)	Kazakhstan	two-rowed	Krasnovodopad	spring	breeding line	3.5	3	2	1	4	2	2	6	2	3	5	4.3	4	1	3	1	5	NA
67	L-6-97 (KZB36)	Kazakhstan	two-rowed	Krasnovodopad	spring	breeding line	2.1	2	1	1	2	4	2	1	8	2	4	3.2	3	2	2	4	3	NA
68	L-9/T-26 (KZB37)	Kazakhstan	two-rowed	Krasnovodopad	spring	breeding line	2.1	2	2	1	2	4	2	1	8	2	4	3.2	3	2	2	4	3	NA
69	L-11/Т-26 (KZB38)	Kazakhstan	two-rowed	Krasnovodopad	spring	breeding line	2.1	2	2	1	2	4	2	1	8	2	4	3.2	3	2	2	4	3	NA
70	L-217/Т-26 (KZB40)	Kazakhstan	two-rowed	Krasnovodopad	spring	breeding line	2.1	2	1	1	2	4	2	1	8	2	4	3.2	3	2	2	4	3	NA
71	L-223/2 (KZB41)	Kazakhstan	two-rowed	Krasnovodopad	spring	breeding line	2.1	2	1	1	2	4	2	1	8	2	4	3.2	3	2	2	4	3	NA
72	L-28Ag (KZB43)	Kazakhstan	two-rowed	Krasnovodopad	spring	breeding line	2.1	2	1	1	2	4	2	1	8	2	4	3.2	3	2	2	4	3	NA
73	L-38/Т-26 (KZB44)	Kazakhstan	two-rowed	Krasnovodopad	spring	breeding line	2.1	2	1	1	2	4	2	1	8	2	4	3.2	3	2	2	4	3	NA
74	L-46/Т-26 (KZB45)	Kazakhstan	two-rowed	Krasnovodopad	spring	breeding line	2.1	2	2	1	2	4	2	1	8	2	4	3.2	3	2	2	4	3	NA
75	KazSouffle (KB179)	Kazakhstan	two-rowed	Kyzylorda	spring	cultivar	2.1	2	1	2	3	5	6	4	7	4	8	4.3	4	1	3	3	4	К 524115 х 24/80-3
76	99/99-9 (KB180)	Kazakhstan	two-rowed	Kyzylorda	spring	breeding line	2.1	2	1	1	4	2	2	6	2	3	5	4.4	4	2	3	1	5	NA
77	12/00-7 (KZB63)	Kazakhstan	two-rowed	Kyzylorda	spring	breeding line	1.2	1	1	1	4	2	2	6	2	3	5	4.5	4	1	3	1	5	NA
78	Ular (KZB64)	Kazakhstan	two-rowed	Kyzylorda	spring	cultivar	2.2	2	1	2	3	1	6	4	3	7	10	4.2	4	1	3	1	5	BI 5 х Arna
79	83/80-2 (KZB65)	Kazakhstan	two-rowed	Kyzylorda	spring	breeding line	1.2	1	2	1	4	5	2	6	2	3	5	4.5	4	1	3	1	5	NA
80	103/99-1 (KZB66)	Kazakhstan	two-rowed	Kyzylorda	spring	breeding line	2.1	2	1	1	4	2	2	6	2	8	9	4.4	4	1	3	1	5	NA
81	41/99-7 (KZB67)	Kazakhstan	two-rowed	Kyzylorda	spring	breeding line	2.1	2	1	1	4	2	2	6	2	3	5	4.4	4	1	3	1	5	NA
82	25/00-21 (KZB68)	Kazakhstan	two-rowed	Kyzylorda	spring	breeding line	2.1	2	1	2	3	5	6	4	3	4	8	4.3	4	1	3	3	4	NA
83	59/87-30 (KZB69)	Kazakhstan	two-rowed	Kyzylorda	spring	breeding line	1.2	1	1	1	4	2	2	6	2	3	5	4.5	4	1	3	1	5	NA
84	46/00-14 (KZB70)	Kazakhstan	two-rowed	Kyzylorda	spring	breeding line	2.1	2	1	1	2	4	2	1	8	2	4	3.2	3	2	2	4	3	NA
85	74/99-4 (KZB71)	Kazakhstan	two-rowed	Kyzylorda	spring	breeding line	3.4	3	2	1	4	2	2	6	2	8	5	4.5	4	1	3	1	5	NA
86	1/99-3 (KZB72)	Kazakhstan	two-rowed	Kyzylorda	spring	breeding line	3.4	3	1	1	4	5	2	6	2	8	5	4.5	4	1	3	1	5	NA
87	1/99-1 (KZB73)	Kazakhstan	two-rowed	Kyzylorda	spring	breeding line	2.1	2	2	1	4	5	2	6	2	8	5	4.5	4	1	3	1	5	NA
88	53/86-20 (KZB74)	Kazakhstan	two-rowed	Kyzylorda	spring	breeding line	1.2	1	1	1	4	5	2	6	2	3	5	4.4	4	1	3	1	5	NA
89	103/99-13 (KZB75)	Kazakhstan	two-rowed	Kyzylorda	spring	breeding line	2.1	2	1	1	4	2	2	6	2	3	9	4.4	4	1	3	1	5	NA
90	122/99-6 (KZB76)	Kazakhstan	two-rowed	Kyzylorda	spring	breeding line	2.1	2	1	1	4	2	2	6	2	8	9	4.4	4	1	3	1	5	NA
91	104/99-5 (KZB77)	Kazakhstan	two-rowed	Kyzylorda	spring	breeding line	2.1	2	2	1	2	4	2	1	8	2	4	3.2	3	2	2	4	3	NA
92	2/99-4 (KZB78)	Kazakhstan	two-rowed	Kyzylorda	spring	breeding line	2.1	2	1	1	4	5	2	6	7	8	9	4.3	4	1	3	3	4	NA
93	65/99-14 (KZB79)	Kazakhstan	two-rowed	Kyzylorda	spring	breeding line	2.1	2	2	1	4	2	2	6	2	8	5	4.5	4	1	3	1	5	NA
94	Arna (KZB80)	Kazakhstan	two-rowed	Kyzylorda	spring	cultivar	3.5	3	1	1	4	2	2	6	2	3	5	4.3	4	1	3	1	5	К-26180 (Sweden) х Kharkovsky73 (Ukraine)
95	X19A871.HOR_10093	Africa	two-rowed	Algeria	spring	landrace	3.3	3	1	2	3	5	3	2	6	1	7	-	-	-	-	-	-	NA
96	X19A257.HOR_13877	Africa	two-rowed	Ethiopia	spring	landrace	1.4	1	1	2	3	5	6	4	3	4	8	-	-	-	-	-	-	NA
97	X19A262.HOR_14030	Africa	two-rowed	Ethiopia	spring	landrace	1.4	1	1	2	3	5	3	2	6	1	7	-	-	-	-	-	-	NA
98	X19A433.HOR_18604	Africa	two-rowed	Ethiopia	spring	landrace	3.4	3	1	1	4	2	2	6	2	3	5	-	-	-	-	-	-	NA
99	X19A467.HOR_20198	Africa	two-rowed	Ethiopia	spring	landrace	2.2	2	1	2	3	1	6	4	3	7	10	-	-	-	-	-	-	NA
100	X19A473.HOR_20348	Africa	two-rowed	Ethiopia	spring	landrace	2.2	2	1	1	3	1	6	4	3	6	10	-	-	-	-	-	-	NA
101	X19A671.HOR_4258	Africa	two-rowed	Ethiopia	spring	landrace	3.1	3	1	1	4	5	2	6	2	8	9	-	-	-	-	-	-	NA
102	X19A698.HOR_5486	Africa	two-rowed	Ethiopia	spring	landrace	3.2	3	1	1	4	2	2	6	2	3	9	-	-	-	-	-	-	NA
103	X19A699.HOR_5641	Africa	two-rowed	Ethiopia	spring	landrace	3.3	3	1	1	4	5	3	6	6	3	7	-	-	-	-	-	-	NA
104	X19A703.HOR_5823	Africa	two-rowed	Ethiopia	spring	landrace	3.3	3	1	2	3	5	3	2	6	1	7	-	-	-	-	-	-	NA
105	X19A712.HOR_6708	Africa	two-rowed	Ethiopia	spring	landrace	2.2	2	1	2	3	1	6	4	3	7	10	-	-	-	-	-	-	NA
106	X19A713.HOR_6791	Africa	two-rowed	Ethiopia	spring	landrace	1.2	1	1	1	4	2	2	6	2	8	4	-	-	-	-	-	-	NA
107	X19A714.HOR_6854	Africa	two-rowed	Ethiopia	spring	landrace	2.2	2	1	2	3	1	6	4	3	7	10	-	-	-	-	-	-	NA
108	X15A57.HOR_13886	Africa	two-rowed	Ethiopia	winter	landrace	2.2	2	1	2	3	1	6	4	3	6	10	-	-	-	-	-	-	NA
109	X15A58.HOR_13893	Africa	two-rowed	Ethiopia	winter	landrace	2.2	2	1	2	3	1	6	4	3	6	10	-	-	-	-	-	-	NA
110	X15A60.HOR_13917	Africa	two-rowed	Ethiopia	winter	landrace	2.2	2	1	2	3	1	6	4	3	6	10	-	-	-	-	-	-	NA
111	PI296455 (KB143)	Africa	two-rowed	Ethiopia	spring	landrace	3.3	3	2	1	4	5	2	6	2	3	9	-	-	-	-	-	-	NA
112	PI178285 (KB151)	Africa	two-rowed	Ethiopia	spring	landrace	3.2	3	1	1	4	2	2	6	2	3	9	-	-	-	-	-	-	NA
113	X19A873.HOR_10099	Africa	two-rowed	Libya	spring	landrace	2.2	2	1	2	3	1	6	4	3	7	10	-	-	-	-	-	-	NA
114	X19A846.HOR_9724	Africa	two-rowed	Libya	spring	landrace	1.4	1	1	2	3	5	3	2	6	1	7	-	-	-	-	-	-	NA
115	X19A850.HOR_9846	Africa	two-rowed	Libya	spring	landrace	3.3	3	1	1	4	5	3	2	6	1	9	-	-	-	-	-	-	NA
116	PI392471 (KB120)	Africa	two-rowed	South Africa	spring	breeding line	1.3	1	1	1	4	5	2	6	7	8	2	-	-	-	-	-	-	NA
117	PI392435 (KB161)	Africa	two-rowed	South Africa	spring	breeding line	3.1	3	1	1	4	2	2	6	2	3	9	-	-	-	-	-	-	NA
118	X19A346.HOR_15818	Africa	two-rowed	Sudan	spring	landrace	2.2	2	1	2	3	1	6	4	3	6	10	-	-	-	-	-	-	NA
119	X19A348.HOR_15840	Africa	two-rowed	Sudan	spring	cultivar	1.4	1	1	2	3	5	6	2	6	8	2	-	-	-	-	-	-	NA
120	X19A349.HOR_15841	Africa	two-rowed	Sudan	spring	cultivar	1.4	1	1	2	3	5	6	4	7	8	8	-	-	-	-	-	-	NA
121	X19A350.HOR_15857	Africa	two-rowed	Sudan	spring	cultivar	1.4	1	1	1	4	5	3	2	7	8	2	-	-	-	-	-	-	NA
122	X19A388.HOR_16652	Africa	two-rowed	Sudan	spring	landrace	2.1	2	1	2	3	5	6	4	3	4	8	-	-	-	-	-	-	NA
123	X19A656.HOR_3912	Africa	two-rowed	Sudan	spring	cultivar	1.3	1	1	1	4	5	3	2	6	8	7	-	-	-	-	-	-	NA
124	X19A755.HOR_7466	Africa	two-rowed	Sudan	spring	cultivar	2.1	2	1	2	3	1	6	4	3	2	4	-	-	-	-	-	-	NA
125	X19A821.HOR_8858	Africa	two-rowed	Sudan	spring	cultivar	1.4	1	1	1	4	5	2	2	7	8	2	-	-	-	-	-	-	NA
126	X19A585.HOR_1939	East Asia	two-rowed	China	spring	landrace	1.2	1	1	1	4	5	2	6	2	8	5	-	-	-	-	-	-	NA
127	X19A216.HOR_11126	East Asia	two-rowed	Japan	spring	cultivar	1.4	1	1	2	3	5	3	2	6	1	7	-	-	-	-	-	-	NA
128	X19A217.HOR_11137	East Asia	two-rowed	Japan	spring	cultivar	1.4	1	1	2	3	5	3	2	6	1	7	-	-	-	-	-	-	NA
129	X19A223.HOR_11309	East Asia	two-rowed	Japan	spring	cultivar	1.4	1	1	2	3	5	3	2	6	1	7	-	-	-	-	-	-	NA
130	X19A620.HOR_2528	East Asia	two-rowed	Japan	spring	cultivar	1.4	1	1	2	3	5	3	2	6	1	7	-	-	-	-	-	-	NA
131	X19A621.HOR_2529	East Asia	two-rowed	Japan	spring	cultivar	1.4	1	1	2	3	5	3	2	6	1	7	-	-	-	-	-	-	NA
132	X19A144.HOR_4201	East Asia	two-rowed	Japan	winter	landrace	1.4	1	1	2	3	5	3	2	6	1	7	-	-	-	-	-	-	NA
133	X19A650.HOR_4586	East Asia	two-rowed	Mongolia	spring	landrace	1.4	1	1	2	3	5	6	1	7	8	2	-	-	-	-	-	-	NA
134	X19A721.HOR_6951	East Asia	two-rowed	Mongolia	spring	landrace	3.1	3	1	1	4	2	2	6	2	3	5	-	-	-	-	-	-	NA
135	X19A553.HOR_1270	Europe	two-rowed	Albania	spring	landrace	2.2	2	1	2	3	1	6	4	3	7	10	-	-	-	-	-	-	NA
136	X19A878.HOR_10245	Europe	two-rowed	Austria	spring	cultivar	3.1	3	1	1	4	2	2	6	2	3	5	-	-	-	-	-	-	NA
137	X19A391.HOR_16909	Europe	two-rowed	Austria	spring	landrace	2.2	2	1	2	3	5	3	2	6	7	7	-	-	-	-	-	-	NA
138	X19A401.HOR_17130	Europe	two-rowed	Austria	spring	landrace	1.4	1	1	2	3	5	3	2	6	1	7	-	-	-	-	-	-	NA
139	X19A595.HOR_2083	Europe	two-rowed	Austria	spring	cultivar	1.4	1	1	2	3	5	3	2	6	8	2	-	-	-	-	-	-	NA
140	X19A602.HOR_2348	Europe	two-rowed	Austria	spring	landrace	1.4	1	1	2	3	5	3	2	6	1	7	-	-	-	-	-	-	NA
141	X19A659.HOR_3950	Europe	two-rowed	Austria	spring	landrace	2.2	2	1	2	3	5	3	2	6	1	7	-	-	-	-	-	-	NA
142	X19A645.HOR_3952	Europe	two-rowed	Austria	spring	landrace	1.1	1	1	1	4	5	2	2	2	1	5	-	-	-	-	-	-	NA
143	X19A525.HOR_826	Europe	two-rowed	Austria	spring	landrace	2.2	2	1	2	3	5	3	2	6	1	7	-	-	-	-	-	-	NA
144	X19A32.HOR_18096	Europe	two-rowed	Austria	winter	cultivar	3.3	3	1	2	3	5	3	2	6	1	7	-	-	-	-	-	-	NA
145	X19A682.HOR_4570	Europe	two-rowed	Belgium	spring	cultivar	3.2	3	1	1	4	2	2	6	2	3	9	-	-	-	-	-	-	NA
146	X19A687.HOR_4779	Europe	two-rowed	Bulgaria	spring	cultivar	1.4	1	1	2	3	5	3	2	6	1	7	-	-	-	-	-	-	NA
147	Jubilee (SV218)	Europe	two-rowed	Chehoslovakia	spring	cultivar	1.3	1	1	1	4	5	3	2	7	8	2	-	-	-	-	-	-	NA
148	CSR 82 (SV228)	Europe	two-rowed	Chehoslovakia	spring	cultivar	1.3	1	1	1	4	5	2	6	7	1	2	-	-	-	-	-	-	NA
149	CSR 3 (SV251)	Europe	two-rowed	Chehoslovakia	spring	cultivar	3.4	3	1	1	4	2	2	6	7	3	5	-	-	-	-	-	-	NA
150	X19A646.HOR_3620	Europe	two-rowed	Czechoslovakia	spring	cultivar	2.2	2	1	1	4	2	2	6	2	8	9	-	-	-	-	-	-	NA
151	X19A807.HOR_8662	Europe	two-rowed	Czechoslovakia	spring	cultivar	3.4	3	2	1	4	2	2	6	2	3	5	-	-	-	-	-	-	NA
152	X19A830.HOR_9455	Europe	two-rowed	Czechoslovakia	spring	cultivar	3.1	3	1	1	4	2	2	6	2	8	5	-	-	-	-	-	-	NA
153	PI328808 (KB137)	Europe	two-rowed	Czechoslovakia	spring	cultivar	1.4	1	1	2	3	5	3	2	6	1	7	-	-	-	-	-	-	NA
154	X19A750.HOR_7291	Europe	two-rowed	Denmark	spring	cultivar	1.3	1	1	1	4	2	2	6	2	3	9	-	-	-	-	-	-	NA
155	Maja (SV221)	Europe	two-rowed	Denmark	spring	cultivar	1.3	1	1	1	4	5	2	6	7	1	9	-	-	-	-	-	-	NA
156	Opal (SV243)	Europe	two-rowed	Denmark	spring	cultivar	1.3	1	1	2	3	5	3	2	7	1	2	-	-	-	-	-	-	NA
157	Drost (SV244)	Europe	two-rowed	Denmark	spring	cultivar	1.3	1	1	1	4	5	3	2	7	1	2	-	-	-	-	-	-	NA
158	Binder (SV265)	Europe	two-rowed	Denmark	spring	cultivar	1.3	1	1	1	4	5	3	2	7	1	2	-	-	-	-	-	-	NA
159	Vankhuri (SV267)	Europe	two-rowed	Finland	spring	cultivar	1.3	1	1	1	4	5	3	2	7	8	2	-	-	-	-	-	-	NA
160	X19A247.HOR_13515	Europe	two-rowed	France	spring	landrace	3.5	3	1	1	4	2	2	6	2	3	5	-	-	-	-	-	-	NA
161	X19A614.HOR_2480	Europe	two-rowed	France	spring	cultivar	2.2	2	1	1	3	2	2	6	3	7	10	-	-	-	-	-	-	NA
162	X19A617.HOR_2504	Europe	two-rowed	France	spring	cultivar	2.2	2	1	2	3	2	6	4	3	8	10	-	-	-	-	-	-	NA
163	X19A624.HOR_2637	Europe	two-rowed	France	spring	cultivar	2.2	2	2	1	4	2	2	6	2	3	9	-	-	-	-	-	-	NA
164	X19A639.HOR_2924	Europe	two-rowed	France	spring	cultivar	3.3	3	1	2	3	5	3	2	6	1	7	-	-	-	-	-	-	NA
165	X15A5.HOR_10850	Europe	two-rowed	France	winter	cultivar	3.3	3	1	3	4	5	3	2	6	1	7	-	-	-	-	-	-	NA
166	Rene (SV214)	Europe	two-rowed	France	spring	cultivar	1.3	1	1	1	4	2	2	6	7	3	9	-	-	-	-	-	-	NA
167	France 1 (SV235)	Europe	two-rowed	France	spring	cultivar	1.3	1	1	2	3	5	3	2	7	1	2	-	-	-	-	-	-	NA
168	Cygne (SV237)	Europe	two-rowed	France	spring	cultivar	1.4	1	1	2	3	5	3	2	6	1	7	-	-	-	-	-	-	NA
169	Aurore (SV258)	Europe	two-rowed	France	spring	cultivar	1.3	1	1	1	4	2	2	6	7	3	9	-	-	-	-	-	-	NA
170	X19A597.HOR_2104	Europe	two-rowed	Germany	spring	cultivar	2.2	2	1	1	4	5	2	6	2	8	8	-	-	-	-	-	-	NA
171	X19A598.HOR_2131	Europe	two-rowed	Germany	spring	cultivar	1.3	1	1	1	4	5	2	6	7	8	2	-	-	-	-	-	-	NA
172	X19A599.HOR_2164	Europe	two-rowed	Germany	spring	cultivar	3.4	3	1	1	4	5	2	6	2	3	5	-	-	-	-	-	-	NA
173	X19A497.HOR_337	Europe	two-rowed	Germany	spring	landrace	1.3	1	1	1	4	5	3	2	7	8	2	-	-	-	-	-	-	NA
174	X19A652.HOR_3740	Europe	two-rowed	Germany	spring	cultivar	1.4	1	1	1	4	5	3	2	7	8	7	-	-	-	-	-	-	NA
175	X19A483.HOR_68	Europe	two-rowed	Germany	spring	cultivar	1.1	1	1	1	4	2	2	6	2	3	5	-	-	-	-	-	-	NA
176	Saalegerste (SV239)	Europe	two-rowed	Germany	spring	cultivar	1.3	1	1	3	4	5	3	2	7	1	2	-	-	-	-	-	-	NA
177	Hanna (SV259)	Europe	two-rowed	Germany	spring	cultivar	1.3	1	1	1	4	5	3	2	7	8	2	-	-	-	-	-	-	NA
178	Bavarian (SV260)	Europe	two-rowed	Germany	spring	cultivar	3.3	3	1	2	3	5	3	2	6	1	7	-	-	-	-	-	-	NA
179	X19A898.HOR_11159	Europe	two-rowed	Germany Democratic Republic	spring	cultivar	3.1	3	1	1	4	2	2	6	2	3	5	-	-	-	-	-	-	NA
180	X19A267.HOR_14064	Europe	two-rowed	Germany	spring	landrace	2.2	2	1	1	4	2	2	6	2	8	2	-	-	-	-	-	-	NA
181	X19A276.HOR_14247	Europe	two-rowed	Germany	spring	landrace	3.3	3	1	2	3	5	3	2	6	1	7	-	-	-	-	-	-	NA
182	X19A288.HOR_14439	Europe	two-rowed	Germany	spring	cultivar	1.1	1	2	1	4	2	2	6	2	3	5	-	-	-	-	-	-	NA
183	X19A393.HOR_16953	Europe	two-rowed	Germany	spring	cultivar	3.2	3	1	1	4	2	2	6	2	3	9	-	-	-	-	-	-	NA
184	X19A397.HOR_17078	Europe	two-rowed	Germany	spring	landrace	1.4	1	1	2	3	5	3	2	6	1	7	-	-	-	-	-	-	NA
185	X19A429.HOR_17203	Europe	two-rowed	Germany	spring	landrace	3.4	3	2	1	4	2	2	6	2	3	5	-	-	-	-	-	-	NA
186	X19A411.HOR_17601	Europe	two-rowed	Germany	spring	cultivar	3.3	3	1	1	4	2	2	6	2	3	5	-	-	-	-	-	-	NA
187	X19A437.HOR_18688	Europe	two-rowed	Germany	spring	cultivar	3.1	3	1	1	4	2	2	6	2	8	5	-	-	-	-	-	-	NA
188	X19A438.HOR_18711	Europe	two-rowed	Germany	spring	cultivar	3.1	3	1	1	4	2	2	6	2	3	5	-	-	-	-	-	-	NA
189	X19A439.HOR_18730	Europe	two-rowed	Germany	spring	cultivar	3.1	3	1	1	4	2	2	6	2	8	5	-	-	-	-	-	-	NA
190	X19A440.HOR_18766	Europe	two-rowed	Germany	spring	cultivar	3.2	3	1	1	4	2	2	6	2	3	5	-	-	-	-	-	-	NA
191	X19A469.HOR_20266	Europe	two-rowed	Germany	spring	landrace	1.4	1	1	2	3	5	3	2	6	1	7	-	-	-	-	-	-	NA
192	X19A897.HOR_22190	Europe	two-rowed	Germany	spring	cultivar	3.4	3	2	1	4	2	2	6	2	3	5	-	-	-	-	-	-	NA
193	X19A622.HOR_2530	Europe	two-rowed	Germany	spring	cultivar	1.3	1	1	1	4	5	2	6	2	8	5	-	-	-	-	-	-	NA
194	X19A653.HOR_3879	Europe	two-rowed	Germany	spring	cultivar	1.1	1	1	1	4	2	2	6	2	3	5	-	-	-	-	-	-	NA
195	X19A719.HOR_6936	Europe	two-rowed	Germany	spring	cultivar	3.4	3	1	1	4	2	2	6	2	3	5	-	-	-	-	-	-	NA
196	X19A749.HOR_7286	Europe	two-rowed	Germany	spring	cultivar	3.2	3	1	1	4	2	2	6	2	3	5	-	-	-	-	-	-	NA
197	X15A6.HOR_10872	Europe	two-rowed	Germany	winter	cultivar	3.3	3	1	2	4	5	3	2	6	3	7	-	-	-	-	-	-	NA
198	X19A35.HOR_18765	Europe	two-rowed	Germany	winter	cultivar	3.3	3	1	2	3	5	3	2	6	1	7	-	-	-	-	-	-	NA
199	Prentice (SV219)	Europe	two-rowed	United Kingdom	spring	cultivar	1.3	1	1	2	4	5	3	2	7	1	2	-	-	-	-	-	-	NA
200	Archer (SV220)	Europe	two-rowed	United Kingdom	spring	cultivar	1.3	1	1	2	4	5	3	2	7	1	2	-	-	-	-	-	-	NA
201	Plumage (SV241)	Europe	two-rowed	United Kingdom	spring	cultivar	1.4	1	1	2	3	5	3	2	6	1	7	-	-	-	-	-	-	NA
202	Imperial (SV242)	Europe	two-rowed	United Kingdom	spring	cultivar	1.4	1	1	2	3	5	3	2	7	1	2	-	-	-	-	-	-	NA
203	X19A368.HOR_15983	Europe	two-rowed	Greece	spring	landrace	3.3	3	1	1	4	5	3	2	6	1	7	-	-	-	-	-	-	NA
204	X19A625.HOR_2674	Europe	two-rowed	Greece	spring	landrace	1.4	1	1	2	3	5	3	2	6	4	7	-	-	-	-	-	-	NA
205	X19A529.HOR_869	Europe	two-rowed	Greece	spring	landrace	1.4	1	1	2	3	5	3	2	6	1	7	-	-	-	-	-	-	NA
206	X19A532.HOR_877	Europe	two-rowed	Greece	spring	landrace	3.3	3	1	2	3	5	3	2	6	1	7	-	-	-	-	-	-	NA
207	X19A222.HOR_4430	Europe	two-rowed	Hungary	winter	cultivar	3.3	3	1	2	3	5	3	2	6	1	7	-	-	-	-	-	-	NA
208	X19A883.HOR_10412	Europe	two-rowed	Italy	spring	landrace	3.3	3	1	1	4	2	2	6	2	3	5	-	-	-	-	-	-	NA
209	X19A204.HOR_10784	Europe	two-rowed	Italy	spring	landrace	2.2	2	1	2	3	1	6	4	3	7	10	-	-	-	-	-	-	NA
210	X19A876.HOR_10219	Europe	two-rowed	Netherlands	spring	cultivar	3.5	3	1	1	4	2	2	6	2	3	5	-	-	-	-	-	-	NA
211	X19A601.HOR_2232	Europe	two-rowed	Netherlands	spring	cultivar	3.3	3	2	2	3	5	3	2	6	1	7	-	-	-	-	-	-	NA
212	X19A826.HOR_8919	Europe	two-rowed	Netherlands	spring	cultivar	3.5	3	2	1	4	2	2	6	2	3	5	-	-	-	-	-	-	NA
213	X19A615.HOR_2494	Europe	two-rowed	Norway	spring	cultivar	3.3	3	2	1	4	5	1	7	5	9	9	-	-	-	-	-	-	NA
214	X19A759.HOR_7485	Europe	two-rowed	Poland	spring	landrace	1.4	1	1	1	4	5	3	2	6	8	7	-	-	-	-	-	-	NA
215	PI129477 (KB142)	Europe	two-rowed	Poland	spring	cultivar	3.3	3	1	1	4	5	2	6	2	3	5	-	-	-	-	-	-	NA
216	PLD 5 (SV250)	Europe	two-rowed	Poland	spring	cultivar	1.3	1	1	1	4	2	2	6	7	3	2	-	-	-	-	-	-	NA
217	PLD 49 (SV270)	Europe	two-rowed	Poland	spring	cultivar	1.3	1	1	1	4	5	3	2	7	1	2	-	-	-	-	-	-	NA
218	PLD 83c (SV271)	Europe	two-rowed	Poland	spring	cultivar	1.3	1	1	1	4	2	2	6	7	3	2	-	-	-	-	-	-	NA
219	PLD 139 (SV272)	Europe	two-rowed	Poland	spring	cultivar	1.3	1	1	1	4	2	2	6	7	3	2	-	-	-	-	-	-	NA
220	X19A174.HOR_8908	Europe	two-rowed	Romania	winter	cultivar	1.4	1	1	2	3	5	6	1	8	8	4	-	-	-	-	-	-	NA
221	KUH 842 (SV274)	Europe	two-rowed	Romania	spring	cultivar	1.3	1	1	1	4	5	3	2	7	8	2	-	-	-	-	-	-	NA
222	X19A756.HOR_7468	Europe	two-rowed	Russia	spring	cultivar	3.2	3	1	1	4	2	2	6	2	3	9	-	-	-	-	-	-	NA
223	X19A132.HOR_3233	Europe	two-rowed	Russia	winter	cultivar	3.3	3	1	2	3	5	3	2	6	1	7	-	-	-	-	-	-	NA
224	X19A841.HOR_9658	Europe	two-rowed	Slovakia	spring	landrace	2.2	2	1	1	4	2	2	6	2	8	2	-	-	-	-	-	-	NA
225	X19A842.HOR_9676	Europe	two-rowed	Slovakia	spring	landrace	3.4	3	1	1	4	2	2	6	2	8	5	-	-	-	-	-	-	NA
226	X19A385.HOR_16420	Europe	two-rowed	Spain	spring	landrace	2.2	2	1	2	3	1	6	4	3	7	10	-	-	-	-	-	-	NA
227	X19A198.HOR_10702	Europe	two-rowed	Sweden	spring	cultivar	3.2	3	1	1	4	2	2	6	2	3	9	-	-	-	-	-	-	NA
228	X19A890.HOR_21574	Europe	two-rowed	Sweden	spring	cultivar	3.5	3	2	1	4	2	2	6	2	3	5	-	-	-	-	-	-	NA
229	X19A490.HOR_219	Europe	two-rowed	Sweden	spring	cultivar	2.2	2	1	2	3	5	3	2	6	1	7	-	-	-	-	-	-	NA
230	X19A686.HOR_4718	Europe	two-rowed	Sweden	spring	cultivar	3.2	3	1	1	4	2	2	6	2	3	9	-	-	-	-	-	-	NA
231	X19A725.HOR_6970	Europe	two-rowed	Sweden	spring	cultivar	3.2	3	1	1	4	2	2	6	2	3	9	-	-	-	-	-	-	NA
232	X15A70.HOR_14428	Europe	two-rowed	Sweden	winter	cultivar	3.3	3	1	2	3	5	3	2	6	1	7	-	-	-	-	-	-	NA
233	PI428499 (KB126)	Europe	two-rowed	Sweden	spring	cultivar	2.1	2	1	1	2	5	2	2	8	8	4	-	-	-	-	-	-	NA
234	PI57015 (KB162)	Europe	two-rowed	Sweden	spring	cultivar	3.2	3	1	1	4	2	2	6	2	3	9	-	-	-	-	-	-	NA
235	Ymer (SV266)	Europe	two-rowed	Sweden	spring	cultivar	1.3	1	1	1	4	2	2	6	7	3	9	-	-	-	-	-	-	NA
236	X15A32.HOR_12158	Europe	two-rowed	Switzerland	winter	landrace	2.2	2	1	2	3	5	3	2	6	1	7	-	-	-	-	-	-	NA
237	X15A33.HOR_12168	Europe	two-rowed	Switzerland	winter	landrace	2.2	2	1	2	3	1	6	4	3	7	10	-	-	-	-	-	-	NA
238	X15A35.HOR_12184	Europe	two-rowed	Switzerland	winter	landrace	2.2	2	1	2	3	5	3	2	6	1	7	-	-	-	-	-	-	NA
239	X15A37.HOR_12192	Europe	two-rowed	Switzerland	winter	landrace	2.2	2	1	2	3	5	3	2	6	1	7	-	-	-	-	-	-	NA
240	X15A38.HOR_12197	Europe	two-rowed	Switzerland	winter	landrace	2.2	2	1	2	3	5	3	2	6	7	7	-	-	-	-	-	-	NA
241	X15A39.HOR_12203	Europe	two-rowed	Switzerland	winter	landrace	1.4	1	1	2	3	5	3	2	6	1	7	-	-	-	-	-	-	NA
242	X15A40.HOR_12205	Europe	two-rowed	Switzerland	winter	landrace	2.2	2	1	2	3	5	3	2	6	1	7	-	-	-	-	-	-	NA
243	X15A43.HOR_12217	Europe	two-rowed	Switzerland	winter	landrace	3.3	3	1	2	3	5	3	2	6	1	7	-	-	-	-	-	-	NA
244	Adliker (SV216)	Europe	two-rowed	Switzerland	spring	cultivar	1.3	1	1	2	3	5	3	2	7	1	2	-	-	-	-	-	-	NA
245	Tivannes (SV262)	Europe	two-rowed	Switzerland	spring	cultivar	1.3	1	1	1	4	5	3	2	7	8	2	-	-	-	-	-	-	NA
246	X19A489.HOR_205	Europe	two-rowed	Ukraine	spring	landrace	1.4	1	1	2	3	5	6	1	7	8	2	-	-	-	-	-	-	NA
247	X19A133.HOR_3311	Europe	two-rowed	Ukraine	winter	cultivar	3.3	3	1	2	3	5	3	2	6	1	7	-	-	-	-	-	-	NA
248	PI573598 (KB131)	Europe	two-rowed	Ukraine	spring	cultivar	1.3	1	1	1	4	2	2	6	2	8	9	-	-	-	-	-	-	NA
249	X19A457.HOR_19386	Europe	two-rowed	United Kingdom	spring	cultivar	1.3	1	1	1	4	2	2	6	2	3	9	-	-	-	-	-	-	NA
250	X19A685.HOR_4653	Europe	two-rowed	United Kingdom	spring	cultivar	3.2	3	1	3	4	5	3	6	2	3	9	-	-	-	-	-	-	NA
251	X19A808.HOR_8668	Europe	two-rowed	United Kingdom	spring	cultivar	3.5	3	1	1	4	2	2	6	2	3	5	-	-	-	-	-	-	NA
252	X19A823.HOR_8891	Europe	two-rowed	United Kingdom	spring	cultivar	3.5	3	1	1	4	5	2	6	2	3	5	-	-	-	-	-	-	NA
253	X19A191.HOR_10678	Europe	two-rowed	United Kingdom	winter	cultivar	3.3	3	1	2	3	5	3	2	6	1	7	-	-	-	-	-	-	NA
254	X15A50.HOR_12326	Europe	two-rowed	United Kingdom	winter	landrace	3.3	3	1	2	3	5	3	2	6	1	7	-	-	-	-	-	-	NA
255	X19A281.HOR_14347	Europe	two-rowed	Yugoslavia	spring	landrace	1.2	1	1	1	4	5	2	6	2	8	2	-	-	-	-	-	-	NA
256	PI374429 (KB136)	Europe	two-rowed	Yugoslavia	spring	landrace	1.4	1	1	2	3	5	3	2	6	1	7	-	-	-	-	-	-	NA
257	X19A681.HOR_4568	Europe	two-rowed	Belgium	spring	cultivar	3.2	3	1	1	4	2	2	6	2	3	9	-	-	-	-	-	-	NA
258	04AB002-54 (2158)	North America	two-rowed	Aberdeen	spring	breeding line	3.8	3	2	3	1	3	1	7	5	9	1	-	-	-	-	-	-	NA
259	04AB002-75 (2258)	North America	two-rowed	Aberdeen	spring	breeding line	3.8	3	2	3	1	3	1	7	5	9	1	-	-	-	-	-	-	NA
260	04AB003-10 (2401)	North America	two-rowed	Aberdeen	spring	breeding line	3.8	3	2	1	4	2	2	6	2	3	5	-	-	-	-	-	-	NA
261	04AB003-21 (2188)	North America	two-rowed	Aberdeen	spring	breeding line	3.8	3	2	1	4	2	2	6	2	3	5	-	-	-	-	-	-	NA
262	04AB003-59 (2447)	North America	two-rowed	Aberdeen	spring	breeding line	3.8	3	2	1	4	2	2	6	2	3	5	-	-	-	-	-	-	NA
263	04AB013-34 (2594)	North America	two-rowed	Aberdeen	spring	breeding line	3.7	3	2	3	1	5	4	3	4	9	3	-	-	-	-	-	-	NA
264	04AB013-43 (2711)	North America	two-rowed	Aberdeen	spring	breeding line	3.7	3	2	1	1	5	4	3	4	9	3	-	-	-	-	-	-	NA
265	04AB013-79 (2649)	North America	two-rowed	Aberdeen	spring	breeding line	3.7	3	2	3	1	5	4	3	4	9	3	-	-	-	-	-	-	NA
266	04AB016-35 (2631)	North America	two-rowed	Aberdeen	spring	breeding line	3.8	3	2	3	1	3	1	7	5	9	1	-	-	-	-	-	-	NA
267	04AB016-67 (2738)	North America	two-rowed	Aberdeen	spring	breeding line	3.8	3	2	3	1	3	1	7	5	9	1	-	-	-	-	-	-	NA
268	04AB028-18 (2574)	North America	two-rowed	Aberdeen	spring	breeding line	3.8	3	2	3	1	3	5	5	1	5	6	-	-	-	-	-	-	NA
269	04AB028-23 (2211)	North America	two-rowed	Aberdeen	spring	breeding line	3.8	3	2	3	1	3	5	5	1	5	6	-	-	-	-	-	-	NA
270	04AB028-73 (2160)	North America	two-rowed	Aberdeen	spring	breeding line	3.8	3	2	3	1	3	4	3	4	9	6	-	-	-	-	-	-	NA
271	04AB029-15 (2124)	North America	two-rowed	Aberdeen	spring	breeding line	3.8	3	2	3	1	3	1	7	5	9	1	-	-	-	-	-	-	NA
272	04AB029-22 (2652)	North America	two-rowed	Aberdeen	spring	breeding line	3.8	3	2	3	1	3	1	7	5	9	1	-	-	-	-	-	-	NA
273	04AB029-30 (2113)	North America	two-rowed	Aberdeen	spring	breeding line	3.8	3	2	3	1	3	1	7	5	9	1	-	-	-	-	-	-	NA
274	04AB029-38 (2744)	North America	two-rowed	Aberdeen	spring	breeding line	3.8	3	2	3	1	3	1	7	5	9	1	-	-	-	-	-	-	NA
275	04AB029-39 (2002)	North America	two-rowed	Aberdeen	spring	breeding line	3.8	3	2	3	1	3	1	7	5	9	1	-	-	-	-	-	-	NA
276	04AB029-58 (2392)	North America	two-rowed	Aberdeen	spring	breeding line	3.8	3	2	3	1	3	1	7	5	9	1	-	-	-	-	-	-	NA
277	04AB031-31 (2053)	North America	two-rowed	Aberdeen	spring	breeding line	3.8	3	2	3	1	3	1	7	5	9	1	-	-	-	-	-	-	NA
278	04AB033-11 (2223)	North America	two-rowed	Aberdeen	spring	breeding line	3.9	3	2	1	4	2	2	6	2	3	5	-	-	-	-	-	-	NA
279	04AB033-20 (2534)	North America	two-rowed	Aberdeen	spring	breeding line	3.9	3	2	3	4	5	2	6	2	3	5	-	-	-	-	-	-	NA
280	04AB033-58 (2049)	North America	two-rowed	Aberdeen	spring	breeding line	3.9	3	2	1	4	5	2	6	2	3	5	-	-	-	-	-	-	NA
281	04AB033-67 (2517)	North America	two-rowed	Aberdeen	spring	breeding line	3.9	3	2	1	4	2	2	6	2	3	5	-	-	-	-	-	-	NA
282	04AB033-71 (2220)	North America	two-rowed	Aberdeen	spring	breeding line	3.9	3	2	1	4	5	2	6	2	3	5	-	-	-	-	-	-	NA
283	04AB035-35 (2354)	North America	two-rowed	Aberdeen	spring	breeding line	3.8	3	2	1	4	5	2	6	4	9	1	-	-	-	-	-	-	NA
284	04AB035-59 (2351)	North America	two-rowed	Aberdeen	spring	breeding line	3.8	3	2	1	4	2	2	6	2	9	5	-	-	-	-	-	-	NA
285	04AB045-22 (2019)	North America	two-rowed	Aberdeen	spring	breeding line	3.9	3	2	3	1	3	5	5	1	5	6	-	-	-	-	-	-	NA
286	04AB048-51 (2412)	North America	two-rowed	Aberdeen	spring	breeding line	3.8	3	2	3	1	3	1	7	5	9	1	-	-	-	-	-	-	NA
287	04AB055-35 (2368)	North America	two-rowed	Aberdeen	spring	breeding line	3.8	3	2	3	4	2	2	6	2	3	5	-	-	-	-	-	-	NA
288	04AB073-63 (2634)	North America	two-rowed	Aberdeen	spring	breeding line	3.8	3	2	3	1	3	1	7	5	9	1	-	-	-	-	-	-	NA
289	04AB073-71 (2514)	North America	two-rowed	Aberdeen	spring	breeding line	3.8	3	2	3	1	3	1	7	5	9	1	-	-	-	-	-	-	NA
290	04AB073-79 (2275)	North America	two-rowed	Aberdeen	spring	breeding line	3.8	3	2	3	1	3	1	7	5	9	1	-	-	-	-	-	-	NA
291	04AB074-10 (2416)	North America	two-rowed	Aberdeen	spring	breeding line	3.9	3	2	3	1	3	1	7	5	9	1	-	-	-	-	-	-	NA
292	04AB074-7 (2101)	North America	two-rowed	Aberdeen	spring	breeding line	3.9	3	2	3	1	3	5	5	1	5	6	-	-	-	-	-	-	NA
293	04AB075-43 (2724)	North America	two-rowed	Aberdeen	spring	breeding line	3.9	3	2	3	1	3	5	5	1	5	6	-	-	-	-	-	-	NA
294	04AB083-35 (2694)	North America	two-rowed	Aberdeen	spring	breeding line	3.8	3	2	3	1	3	1	3	4	9	1	-	-	-	-	-	-	NA
295	04AB084-67 (2210)	North America	two-rowed	Aberdeen	spring	breeding line	3.8	3	2	3	1	3	1	7	5	9	1	-	-	-	-	-	-	NA
296	04AB088-46 (2761)	North America	two-rowed	Aberdeen	spring	breeding line	3.8	3	2	1	4	2	2	6	2	3	5	-	-	-	-	-	-	NA
297	04AB088-47 (2709)	North America	two-rowed	Aberdeen	spring	breeding line	3.8	3	2	1	4	2	2	6	2	3	5	-	-	-	-	-	-	NA
298	04AB092-34 (2345)	North America	two-rowed	Aberdeen	spring	breeding line	3.8	3	2	3	1	3	1	7	5	9	1	-	-	-	-	-	-	NA
299	04AB093-63 (2628)	North America	two-rowed	Aberdeen	spring	breeding line	3.8	3	2	3	1	3	1	7	5	9	1	-	-	-	-	-	-	NA
300	04AB093-78 (2142)	North America	two-rowed	Aberdeen	spring	breeding line	3.8	3	2	3	1	3	1	7	5	9	1	-	-	-	-	-	-	NA
301	04AB098-34 (2576)	North America	two-rowed	Aberdeen	spring	breeding line	3.8	3	2	3	1	3	1	7	5	9	1	-	-	-	-	-	-	NA
302	04AB098-35 (2639)	North America	two-rowed	Aberdeen	spring	breeding line	3.8	3	2	3	1	3	1	7	5	9	1	-	-	-	-	-	-	NA
303	04AB098-51 (2530)	North America	two-rowed	Aberdeen	spring	breeding line	3.8	3	2	3	1	3	1	7	5	9	1	-	-	-	-	-	-	NA
304	2B00-0089E (2021)	North America	two-rowed	Anheuser-Busch	spring	breeding line	3.7	3	2	3	1	3	4	3	4	9	3	-	-	-	-	-	-	NA
305	2B00-0089M (2313)	North America	two-rowed	Anheuser-Busch	spring	breeding line	3.7	3	2	3	1	3	4	3	4	9	3	-	-	-	-	-	-	NA
306	2B00-0342 (2069)	North America	two-rowed	Anheuser-Busch	spring	breeding line	3.7	3	2	3	1	3	4	3	4	9	3	-	-	-	-	-	-	NA
307	2B01-2010 (2264)	North America	two-rowed	Anheuser-Busch	spring	breeding line	3.7	3	2	3	1	3	4	3	4	9	3	-	-	-	-	-	-	NA
308	2B01-2015 (2605)	North America	two-rowed	Anheuser-Busch	spring	breeding line	3.7	3	2	1	4	2	4	3	4	9	3	-	-	-	-	-	-	NA
309	2B02-2925 (2647)	North America	two-rowed	Anheuser-Busch	spring	breeding line	3.7	3	2	3	1	3	4	3	4	9	3	-	-	-	-	-	-	NA
310	2B02-2941 (2126)	North America	two-rowed	Anheuser-Busch	spring	breeding line	3.7	3	2	3	1	3	4	3	4	9	3	-	-	-	-	-	-	NA
311	2B03-3560 (2016)	North America	two-rowed	Anheuser-Busch	spring	breeding line	3.7	3	2	3	1	3	4	3	4	9	3	-	-	-	-	-	-	NA
312	2B03-3604 (2246)	North America	two-rowed	Anheuser-Busch	spring	breeding line	3.7	3	2	3	1	3	4	3	4	9	3	-	-	-	-	-	-	NA
313	2B03-3625 (2176)	North America	two-rowed	Anheuser-Busch	spring	breeding line	3.7	3	2	3	1	5	4	3	4	9	3	-	-	-	-	-	-	NA
314	2B03-3631 (2154)	North America	two-rowed	Anheuser-Busch	spring	breeding line	3.7	3	2	3	1	3	4	3	4	9	3	-	-	-	-	-	-	NA
315	2B03-3669 (2564)	North America	two-rowed	Anheuser-Busch	spring	breeding line	3.7	3	2	3	1	3	4	3	4	9	3	-	-	-	-	-	-	NA
316	2B03-3681 (2361)	North America	two-rowed	Anheuser-Busch	spring	breeding line	3.7	3	2	3	1	3	4	3	4	9	3	-	-	-	-	-	-	NA
317	2B03-3719 (2525)	North America	two-rowed	Anheuser-Busch	spring	breeding line	3.8	3	2	1	4	5	4	3	4	9	3	-	-	-	-	-	-	NA
318	2B03-3732 (2561)	North America	two-rowed	Anheuser-Busch	spring	breeding line	3.8	3	2	1	4	2	4	3	4	9	3	-	-	-	-	-	-	NA
319	2B03-3734 (2243)	North America	two-rowed	Anheuser-Busch	spring	breeding line	3.8	3	2	1	4	2	4	3	4	9	3	-	-	-	-	-	-	NA
320	2B03-3785 (2591)	North America	two-rowed	Anheuser-Busch	spring	breeding line	3.8	3	2	1	4	2	4	3	4	9	3	-	-	-	-	-	-	NA
321	2B03-3859 (2034)	North America	two-rowed	Anheuser-Busch	spring	breeding line	3.9	3	2	3	1	3	4	3	4	5	6	-	-	-	-	-	-	NA
322	2B03-3882 (2291)	North America	two-rowed	Anheuser-Busch	spring	breeding line	3.8	3	2	3	1	5	4	3	4	9	3	-	-	-	-	-	-	NA
323	2B03-3883 (2496)	North America	two-rowed	Anheuser-Busch	spring	breeding line	3.8	3	2	3	1	3	4	3	4	9	3	-	-	-	-	-	-	NA
324	2B03-3903 (2058)	North America	two-rowed	Anheuser-Busch	spring	breeding line	3.7	3	2	3	1	5	4	3	4	9	3	-	-	-	-	-	-	NA
325	2B03-3954 (2020)	North America	two-rowed	Anheuser-Busch	spring	breeding line	3.7	3	2	3	4	5	4	3	4	9	3	-	-	-	-	-	-	NA
326	2B97-4299-8 (2114)	North America	two-rowed	Anheuser-Busch	spring	breeding line	3.7	3	2	1	4	2	4	3	4	9	3	-	-	-	-	-	-	NA
327	2B99-2316 (2378)	North America	two-rowed	Anheuser-Busch	spring	breeding line	3.7	3	2	3	1	5	4	3	4	9	3	-	-	-	-	-	-	NA
328	2B99-2316-4 (2162)	North America	two-rowed	Anheuser-Busch	spring	breeding line	3.7	3	2	3	1	5	4	3	4	9	3	-	-	-	-	-	-	NA
329	2B99-2657 (2317)	North America	two-rowed	Anheuser-Busch	spring	breeding line	3.7	3	2	3	1	5	4	3	4	9	3	-	-	-	-	-	-	NA
330	2B99-2763-10 (2089)	North America	two-rowed	Anheuser-Busch	spring	breeding line	3.7	3	2	3	1	3	4	3	4	9	3	-	-	-	-	-	-	NA
331	2B99-2766-10 (2330)	North America	two-rowed	Anheuser-Busch	spring	breeding line	3.7	3	2	3	1	5	4	3	4	9	3	-	-	-	-	-	-	NA
332	2B99-2771-1 (2203)	North America	two-rowed	Anheuser-Busch	spring	breeding line	3.7	3	2	3	1	3	4	3	4	9	3	-	-	-	-	-	-	NA
333	Z004T057U (2423)	North America	two-rowed	Anheuser-Busch	spring	breeding line	3.7	3	2	1	4	2	4	3	4	3	3	-	-	-	-	-	-	NA
334	Z005T035U (2299)	North America	two-rowed	Anheuser-Busch	spring	breeding line	3.6	3	2	1	4	5	2	6	2	3	5	-	-	-	-	-	-	NA
335	Z005T040U (2242)	North America	two-rowed	Anheuser-Busch	spring	breeding line	3.6	3	2	1	4	2	2	6	2	3	5	-	-	-	-	-	-	NA
336	Z014J081J (2052)	North America	two-rowed	Anheuser-Busch	spring	breeding line	3.8	3	2	1	4	2	2	6	2	3	5	-	-	-	-	-	-	NA
337	Z024Q069R (2174)	North America	two-rowed	Anheuser-Busch	spring	breeding line	3.6	3	2	1	4	2	2	6	2	8	5	-	-	-	-	-	-	NA
338	Z027S072T (2155)	North America	two-rowed	Anheuser-Busch	spring	breeding line	3.6	3	2	3	1	3	4	3	4	9	3	-	-	-	-	-	-	NA
339	Z027S136T (2118)	North America	two-rowed	Anheuser-Busch	spring	breeding line	3.6	3	2	1	4	5	4	3	4	3	3	-	-	-	-	-	-	NA
340	Z031P134Q (2692)	North America	two-rowed	Anheuser-Busch	spring	breeding line	3.6	3	2	1	4	2	2	6	2	3	5	-	-	-	-	-	-	NA
341	Z034P013Q (2651)	North America	two-rowed	Anheuser-Busch	spring	breeding line	3.6	3	2	1	4	2	2	6	2	3	5	-	-	-	-	-	-	NA
342	Z034P116Q (2765)	North America	two-rowed	Anheuser-Busch	spring	breeding line	3.6	3	2	1	4	2	2	6	2	8	5	-	-	-	-	-	-	NA
343	Z035R014S (2688)	North America	two-rowed	Anheuser-Busch	spring	breeding line	3.7	3	2	3	4	2	4	3	4	9	3	-	-	-	-	-	-	NA
344	Z039P110Q (2394)	North America	two-rowed	Anheuser-Busch	spring	breeding line	3.2	3	1	1	4	2	2	6	2	3	5	-	-	-	-	-	-	NA
345	Z041P121Q (2130)	North America	two-rowed	Anheuser-Busch	spring	breeding line	3.5	3	2	1	4	2	2	6	2	3	5	-	-	-	-	-	-	NA
346	Z041P179Q (2726)	North America	two-rowed	Anheuser-Busch	spring	breeding line	3.5	3	2	1	4	2	2	6	2	3	5	-	-	-	-	-	-	NA
347	Z042P046Q (2532)	North America	two-rowed	Anheuser-Busch	spring	breeding line	3.6	3	2	1	4	2	2	6	2	3	5	-	-	-	-	-	-	NA
348	Z043P022Q (2042)	North America	two-rowed	Anheuser-Busch	spring	breeding line	3.6	3	2	1	4	2	2	6	2	3	5	-	-	-	-	-	-	NA
349	Z051R077S (2545)	North America	two-rowed	Anheuser-Busch	spring	breeding line	3.5	3	2	1	4	2	2	6	2	3	5	-	-	-	-	-	-	NA
350	Z051R101S (2471)	North America	two-rowed	Anheuser-Busch	spring	breeding line	3.5	3	2	1	4	2	2	6	2	3	5	-	-	-	-	-	-	NA
351	Z052R091S (2484)	North America	two-rowed	Anheuser-Busch	spring	breeding line	3.7	3	2	1	4	2	4	3	4	9	3	-	-	-	-	-	-	NA
352	Z053N066N (2731)	North America	two-rowed	Anheuser-Busch	spring	breeding line	3.8	3	2	3	1	5	4	3	4	9	3	-	-	-	-	-	-	NA
353	Z055O012O (2274)	North America	two-rowed	Anheuser-Busch	spring	breeding line	3.7	3	2	1	4	5	4	3	4	3	3	-	-	-	-	-	-	NA
354	Z055R006S (2443)	North America	two-rowed	Anheuser-Busch	spring	breeding line	3.5	3	2	1	4	2	2	6	2	3	5	-	-	-	-	-	-	NA
355	Z068R055S (2707)	North America	two-rowed	Anheuser-Busch	spring	breeding line	3.5	3	2	1	4	2	2	6	2	3	5	-	-	-	-	-	-	NA
356	Z090M061M (2318)	North America	two-rowed	Anheuser-Busch	spring	breeding line	3.5	3	2	1	4	2	2	6	2	3	5	-	-	-	-	-	-	NA
357	Z090M066M (2257)	North America	two-rowed	Anheuser-Busch	spring	breeding line	3.5	3	2	1	4	2	2	6	2	3	5	-	-	-	-	-	-	NA
358	Z111M001M (2280)	North America	two-rowed	Anheuser-Busch	spring	breeding line	3.5	3	2	1	4	2	2	6	2	3	5	-	-	-	-	-	-	NA
359	Z118M006M (2767)	North America	two-rowed	Anheuser-Busch	spring	breeding line	3.5	3	2	1	4	2	2	6	2	3	5	-	-	-	-	-	-	NA
360	Z118O121O (2516)	North America	two-rowed	Anheuser-Busch	spring	breeding line	3.6	3	2	1	4	2	2	6	2	3	5	-	-	-	-	-	-	NA
361	Z125O126O (2520)	North America	two-rowed	Anheuser-Busch	spring	breeding line	3.6	3	1	1	4	2	2	6	2	8	5	-	-	-	-	-	-	NA
362	Z127O125O (2587)	North America	two-rowed	Anheuser-Busch	spring	breeding line	3.1	3	2	1	4	2	2	6	2	3	5	-	-	-	-	-	-	NA
363	Z177U035V (2682)	North America	two-rowed	Anheuser-Busch	spring	breeding line	3.8	3	2	3	1	5	4	3	4	9	3	-	-	-	-	-	-	NA
364	X19A881.HOR_10297	North America	two-rowed	Canada	spring	cultivar	3.7	3	2	3	1	3	4	3	4	9	3	-	-	-	-	-	-	NA
365	X19A643.HOR_3164	North America	two-rowed	Canada	spring	cultivar	2.2	2	1	2	3	1	6	4	3	9	1	-	-	-	-	-	-	NA
366	X19A754.HOR_7460	North America	two-rowed	Canada	spring	cultivar	3.8	3	2	3	1	3	1	7	5	9	1	-	-	-	-	-	-	NA
367	Compana (SV001)	North America	two-rowed	Canada	spring	cultivar	2.2	2	1	2	3	1	6	4	3	7	10	-	-	-	-	-	-	NA
368	Sanalta (SV002)	North America	two-rowed	Canada	spring	cultivar	1.4	1	1	2	3	5	3	2	6	1	7	-	-	-	-	-	-	NA
369	MT050002 (2132)	North America	two-rowed	Montana	spring	breeding line	3.9	3	2	3	1	3	5	5	1	5	6	-	-	-	-	-	-	NA
370	MT050025 (2037)	North America	two-rowed	Montana	spring	breeding line	3.9	3	2	3	1	3	5	5	1	5	6	-	-	-	-	-	-	NA
371	MT050026 (2637)	North America	two-rowed	Montana	spring	breeding line	3.9	3	2	3	1	3	5	5	1	5	6	-	-	-	-	-	-	NA
372	MT050028 (2367)	North America	two-rowed	Montana	spring	breeding line	3.9	3	2	3	1	3	5	5	1	5	6	-	-	-	-	-	-	NA
373	MT050029 (2072)	North America	two-rowed	Montana	spring	breeding line	3.9	3	2	3	1	3	5	5	1	5	6	-	-	-	-	-	-	NA
374	MT050030 (2091)	North America	two-rowed	Montana	spring	breeding line	3.9	3	2	3	1	3	5	5	1	5	6	-	-	-	-	-	-	NA
375	MT050031 (2081)	North America	two-rowed	Montana	spring	breeding line	3.9	3	2	3	1	3	5	5	1	5	6	-	-	-	-	-	-	NA
376	MT050032 (2389)	North America	two-rowed	Montana	spring	breeding line	3.9	3	2	3	1	3	5	5	1	5	6	-	-	-	-	-	-	NA
377	MT050033 (2148)	North America	two-rowed	Montana	spring	breeding line	3.9	3	2	3	1	3	5	5	1	5	6	-	-	-	-	-	-	NA
378	MT050034 (2539)	North America	two-rowed	Montana	spring	breeding line	3.9	3	2	3	1	3	5	5	1	5	6	-	-	-	-	-	-	NA
379	MT050035 (2277)	North America	two-rowed	Montana	spring	breeding line	3.9	3	2	3	1	3	5	5	1	5	6	-	-	-	-	-	-	NA
380	MT050036 (2339)	North America	two-rowed	Montana	spring	breeding line	3.9	3	2	3	1	3	5	5	1	5	6	-	-	-	-	-	-	NA
381	MT050037 (2003)	North America	two-rowed	Montana	spring	breeding line	3.9	3	2	3	1	3	5	5	1	5	6	-	-	-	-	-	-	NA
382	MT050038 (2716)	North America	two-rowed	Montana	spring	breeding line	3.9	3	2	3	1	3	5	5	1	5	6	-	-	-	-	-	-	NA
383	MT050039 (2723)	North America	two-rowed	Montana	spring	breeding line	3.9	3	2	3	1	3	5	5	1	5	6	-	-	-	-	-	-	NA
384	MT050040 (2390)	North America	two-rowed	Montana	spring	breeding line	3.9	3	2	3	1	3	5	5	1	9	6	-	-	-	-	-	-	NA
385	MT050042 (2469)	North America	two-rowed	Montana	spring	breeding line	3.9	3	2	3	1	3	5	5	1	5	6	-	-	-	-	-	-	NA
386	MT050043 (2455)	North America	two-rowed	Montana	spring	breeding line	3.9	3	2	3	1	3	5	5	1	5	6	-	-	-	-	-	-	NA
387	MT050044 (2609)	North America	two-rowed	Montana	spring	breeding line	3.9	3	2	3	1	3	5	5	1	5	6	-	-	-	-	-	-	NA
388	MT050048 (2464)	North America	two-rowed	Montana	spring	breeding line	3.9	3	2	3	1	3	1	7	5	9	1	-	-	-	-	-	-	NA
389	MT050050 (2596)	North America	two-rowed	Montana	spring	breeding line	3.9	3	2	3	1	3	1	7	5	9	1	-	-	-	-	-	-	NA
390	MT050051 (2698)	North America	two-rowed	Montana	spring	breeding line	3.9	3	2	3	1	3	1	7	5	9	1	-	-	-	-	-	-	NA
391	MT050053 (2157)	North America	two-rowed	Montana	spring	breeding line	3.9	3	2	3	1	3	5	5	1	5	6	-	-	-	-	-	-	NA
392	MT050054 (2708)	North America	two-rowed	Montana	spring	breeding line	3.8	3	2	3	1	3	4	3	4	9	3	-	-	-	-	-	-	NA
393	MT050059 (2741)	North America	two-rowed	Montana	spring	breeding line	3.9	3	2	3	1	3	5	5	1	9	6	-	-	-	-	-	-	NA
394	MT050062 (2775)	North America	two-rowed	Montana	spring	breeding line	3.9	3	2	3	1	3	5	5	1	5	6	-	-	-	-	-	-	NA
395	MT050068 (2094)	North America	two-rowed	Montana	spring	breeding line	3.9	3	2	3	1	3	1	7	5	9	1	-	-	-	-	-	-	NA
396	MT050080 (2388)	North America	two-rowed	Montana	spring	breeding line	3.9	3	2	3	1	3	1	7	5	9	1	-	-	-	-	-	-	NA
397	MT050081 (2090)	North America	two-rowed	Montana	spring	breeding line	3.9	3	2	3	1	3	1	7	5	9	1	-	-	-	-	-	-	NA
398	MT050082 (2152)	North America	two-rowed	Montana	spring	breeding line	3.9	3	2	3	1	3	1	7	5	9	1	-	-	-	-	-	-	NA
399	MT050087 (2066)	North America	two-rowed	Montana	spring	breeding line	3.9	3	2	3	1	3	1	7	5	9	1	-	-	-	-	-	-	NA
400	MT050088 (2183)	North America	two-rowed	Montana	spring	breeding line	3.9	3	2	3	1	3	1	7	5	9	1	-	-	-	-	-	-	NA
401	MT050091 (2473)	North America	two-rowed	Montana	spring	breeding line	3.9	3	2	3	1	3	1	7	5	9	1	-	-	-	-	-	-	NA
402	MT050104 (2342)	North America	two-rowed	Montana	spring	breeding line	3.8	3	2	3	1	3	1	7	5	9	1	-	-	-	-	-	-	NA
403	MT050117 (2149)	North America	two-rowed	Montana	spring	breeding line	3.8	3	2	3	1	3	4	3	4	9	3	-	-	-	-	-	-	NA
404	MT050118 (2762)	North America	two-rowed	Montana	spring	breeding line	3.8	3	2	3	1	3	4	3	4	9	3	-	-	-	-	-	-	NA
405	MT050120 (2679)	North America	two-rowed	Montana	spring	breeding line	3.8	3	2	3	1	3	4	3	4	9	3	-	-	-	-	-	-	NA
406	MT050121 (2557)	North America	two-rowed	Montana	spring	breeding line	3.8	3	2	3	1	3	4	3	4	9	3	-	-	-	-	-	-	NA
407	MT050124 (2150)	North America	two-rowed	Montana	spring	breeding line	3.9	3	2	3	1	3	4	3	4	9	1	-	-	-	-	-	-	NA
408	MT050142 (2566)	North America	two-rowed	Montana	spring	breeding line	3.8	3	2	3	1	3	1	7	5	9	1	-	-	-	-	-	-	NA
409	MT050144 (2456)	North America	two-rowed	Montana	spring	breeding line	3.8	3	2	3	1	3	1	7	5	9	1	-	-	-	-	-	-	NA
410	MT050149 (2603)	North America	two-rowed	Montana	spring	breeding line	3.9	3	2	3	1	3	5	5	1	5	6	-	-	-	-	-	-	NA
411	MT050150 (2143)	North America	two-rowed	Montana	spring	breeding line	3.9	3	2	3	1	3	5	5	1	5	6	-	-	-	-	-	-	NA
412	MT050151 (2541)	North America	two-rowed	Montana	spring	breeding line	3.9	3	2	3	1	3	1	7	5	9	1	-	-	-	-	-	-	NA
413	MT050153 (2310)	North America	two-rowed	Montana	spring	breeding line	3.9	3	2	3	1	3	5	5	1	5	6	-	-	-	-	-	-	NA
414	MT050154 (2213)	North America	two-rowed	Montana	spring	breeding line	3.9	3	2	3	1	3	5	5	1	5	6	-	-	-	-	-	-	NA
415	MT050157 (2405)	North America	two-rowed	Montana	spring	breeding line	3.9	3	2	3	1	3	5	5	1	5	6	-	-	-	-	-	-	NA
416	MT050158 (2554)	North America	two-rowed	Montana	spring	breeding line	3.9	3	2	3	1	3	5	5	1	5	6	-	-	-	-	-	-	NA
417	MT050163 (2216)	North America	two-rowed	Montana	spring	breeding line	3.9	3	2	3	1	3	1	7	5	9	1	-	-	-	-	-	-	NA
418	MT050165 (2538)	North America	two-rowed	Montana	spring	breeding line	3.9	3	2	3	2	3	1	7	5	9	1	-	-	-	-	-	-	NA
419	MT050166 (2137)	North America	two-rowed	Montana	spring	breeding line	3.9	3	2	3	1	3	5	5	1	5	6	-	-	-	-	-	-	NA
420	MT050169 (2523)	North America	two-rowed	Montana	spring	breeding line	3.8	3	2	3	1	3	5	5	1	9	6	-	-	-	-	-	-	NA
421	MT050170 (2600)	North America	two-rowed	Montana	spring	breeding line	3.9	3	2	3	1	3	5	5	1	5	6	-	-	-	-	-	-	NA
422	MT050176 (2226)	North America	two-rowed	Montana	spring	breeding line	3.9	3	2	3	1	3	5	5	1	5	6	-	-	-	-	-	-	NA
423	MT050181 (2186)	North America	two-rowed	Montana	spring	breeding line	3.9	3	2	3	1	3	1	7	5	9	1	-	-	-	-	-	-	NA
424	MT050182 (2205)	North America	two-rowed	Montana	spring	breeding line	3.9	3	2	3	1	3	1	7	5	9	1	-	-	-	-	-	-	NA
425	MT050184 (2524)	North America	two-rowed	Montana	spring	breeding line	3.8	3	2	3	1	3	1	7	5	9	1	-	-	-	-	-	-	NA
426	MT050185 (2584)	North America	two-rowed	Montana	spring	breeding line	3.8	3	2	3	1	3	1	7	5	9	1	-	-	-	-	-	-	NA
427	MT050187 (2413)	North America	two-rowed	Montana	spring	breeding line	3.8	3	2	3	1	3	1	7	5	9	1	-	-	-	-	-	-	NA
428	MT050191 (2633)	North America	two-rowed	Montana	spring	breeding line	3.9	3	2	3	1	3	1	7	5	9	1	-	-	-	-	-	-	NA
429	MT050193 (2272)	North America	two-rowed	Montana	spring	breeding line	3.9	3	2	3	1	3	1	7	5	9	1	-	-	-	-	-	-	NA
430	MT050195 (2766)	North America	two-rowed	Montana	spring	breeding line	3.9	3	2	3	1	3	1	7	5	9	1	-	-	-	-	-	-	NA
431	MT050197 (2129)	North America	two-rowed	Montana	spring	breeding line	3.9	3	2	3	1	3	1	7	5	9	1	-	-	-	-	-	-	NA
432	MT050198 (2543)	North America	two-rowed	Montana	spring	breeding line	3.8	3	2	3	1	3	1	7	5	9	1	-	-	-	-	-	-	NA
433	MT050199 (2366)	North America	two-rowed	Montana	spring	breeding line	3.9	3	2	3	1	3	1	7	5	9	1	-	-	-	-	-	-	NA
434	MT050200 (2138)	North America	two-rowed	Montana	spring	breeding line	3.9	3	2	3	1	3	5	5	1	5	6	-	-	-	-	-	-	NA
435	MT050201 (2507)	North America	two-rowed	Montana	spring	breeding line	3.9	3	2	3	1	3	1	7	5	9	1	-	-	-	-	-	-	NA
436	MT050203 (2579)	North America	two-rowed	Montana	spring	breeding line	3.8	3	2	3	1	3	1	7	5	9	1	-	-	-	-	-	-	NA
437	MT050204 (2490)	North America	two-rowed	Montana	spring	breeding line	3.9	3	2	3	1	3	1	7	5	9	1	-	-	-	-	-	-	NA
438	MT050205 (2296)	North America	two-rowed	Montana	spring	breeding line	3.9	3	2	3	1	3	1	7	5	9	1	-	-	-	-	-	-	NA
439	MT050206 (2492)	North America	two-rowed	Montana	spring	breeding line	3.9	3	2	3	1	3	5	5	1	5	6	-	-	-	-	-	-	NA
440	MT050207 (2096)	North America	two-rowed	Montana	spring	breeding line	3.9	3	2	3	1	3	5	5	1	5	6	-	-	-	-	-	-	NA
441	MT050209 (2488)	North America	two-rowed	Montana	spring	breeding line	3.9	3	2	3	1	3	5	5	1	5	6	-	-	-	-	-	-	NA
442	MT050210 (2063)	North America	two-rowed	Montana	spring	breeding line	3.9	3	2	3	1	3	5	5	1	5	6	-	-	-	-	-	-	NA
443	MT050212 (2533)	North America	two-rowed	Montana	spring	breeding line	3.9	3	2	3	1	3	5	5	1	5	6	-	-	-	-	-	-	NA
444	MT050218 (2428)	North America	two-rowed	Montana	spring	breeding line	3.9	3	2	3	1	3	1	7	5	9	1	-	-	-	-	-	-	NA
445	MT050220 (2338)	North America	two-rowed	Montana	spring	breeding line	3.9	3	2	3	1	3	5	5	1	5	6	-	-	-	-	-	-	NA
446	MT050221 (2712)	North America	two-rowed	Montana	spring	breeding line	3.9	3	2	3	1	3	5	5	1	5	6	-	-	-	-	-	-	NA
447	MT050222 (2302)	North America	two-rowed	Montana	spring	breeding line	3.9	3	2	3	1	3	5	5	1	5	6	-	-	-	-	-	-	NA
448	MT050223 (2189)	North America	two-rowed	Montana	spring	breeding line	3.9	3	2	3	1	3	5	5	1	5	6	-	-	-	-	-	-	NA
449	MT050224 (2253)	North America	two-rowed	Montana	spring	breeding line	3.9	3	2	3	1	3	5	5	1	5	6	-	-	-	-	-	-	NA
450	MT050231 (2079)	North America	two-rowed	Montana	spring	breeding line	3.9	3	2	3	1	3	1	7	5	9	1	-	-	-	-	-	-	NA
451	MT050232 (2326)	North America	two-rowed	Montana	spring	breeding line	3.9	3	2	3	1	3	1	7	5	9	1	-	-	-	-	-	-	NA
452	MT050234 (2032)	North America	two-rowed	Montana	spring	breeding line	3.9	3	2	3	1	3	1	7	5	9	1	-	-	-	-	-	-	NA
453	MT050235 (2084)	North America	two-rowed	Montana	spring	breeding line	3.9	3	2	3	1	3	1	7	5	9	1	-	-	-	-	-	-	NA
454	MT050236 (2614)	North America	two-rowed	Montana	spring	breeding line	3.9	3	2	3	1	3	1	7	5	5	1	-	-	-	-	-	-	NA
455	MT050238 (2170)	North America	two-rowed	Montana	spring	breeding line	3.9	3	2	3	1	3	5	5	1	5	6	-	-	-	-	-	-	NA
456	MT050239 (2705)	North America	two-rowed	Montana	spring	breeding line	3.9	3	2	3	1	3	5	5	1	5	6	-	-	-	-	-	-	NA
457	MT050241 (2612)	North America	two-rowed	Montana	spring	breeding line	3.9	3	2	3	1	3	5	5	1	5	6	-	-	-	-	-	-	NA
458	X19A271.HOR_14087	North America	two-rowed	USA	spring	landrace	1.4	1	1	1	4	5	3	2	6	8	2	-	-	-	-	-	-	NA
459	X19A378.HOR_16297	North America	two-rowed	USA	spring	landrace	2.1	2	1	2	3	5	6	4	3	4	8	-	-	-	-	-	-	NA
460	X19A661.HOR_4030	North America	two-rowed	USA	spring	landrace	1.4	1	1	2	3	5	3	2	6	1	7	-	-	-	-	-	-	NA
461	Morex (KB145)	North America	two-rowed	USA	spring	cultivar	2.1	2	2	1	4	2	2	6	2	8	5	-	-	-	-	-	-	NA
462	CI16658 (KB170)	North America	two-rowed	USA	spring	breeding line	3.8	3	2	3	1	5	4	3	4	9	3	-	-	-	-	-	-	NA
463	ALBINO-LEMMA (2746)	North America	two-rowed	Utah	spring	cultivar	3.8	3	2	3	1	3	1	7	5	9	1	-	-	-	-	-	-	NA
464	BOWMAN (2303)	North America	two-rowed	Utah	spring	cultivar	3.8	3	2	3	1	3	1	7	5	9	1	-	-	-	-	-	-	NA
465	gIZA_125 (2487)	North America	two-rowed	Utah	spring	cultivar	3.1	3	1	1	4	2	2	6	2	3	5	-	-	-	-	-	-	NA
466	03WA-109.7 (2117)	North America	two-rowed	Washington	spring	breeding line	3.8	3	2	3	1	3	1	7	5	9	1	-	-	-	-	-	-	NA
467	03WA-112.4 (2632)	North America	two-rowed	Washington	spring	breeding line	3.9	3	2	3	1	3	5	5	1	5	6	-	-	-	-	-	-	NA
468	03WA-119.4 (2779)	North America	two-rowed	Washington	spring	breeding line	3.1	3	2	1	4	2	1	6	2	3	5	-	-	-	-	-	-	NA
469	03WA-119.7 (2076)	North America	two-rowed	Washington	spring	breeding line	3.5	3	2	1	4	2	2	6	2	3	5	-	-	-	-	-	-	NA
470	03WA-123.8 (2444)	North America	two-rowed	Washington	spring	breeding line	1.4	1	2	3	1	3	5	5	1	5	6	-	-	-	-	-	-	NA
471	03WA-124.1 (2131)	North America	two-rowed	Washington	spring	breeding line	3.9	3	2	3	1	3	5	5	1	5	6	-	-	-	-	-	-	NA
472	03WA-129.6 (2095)	North America	two-rowed	Washington	spring	breeding line	3.9	3	2	1	4	2	2	6	2	3	5	-	-	-	-	-	-	NA
473	03WA-134.3 (2446)	North America	two-rowed	Washington	spring	breeding line	3.9	3	2	3	1	3	5	5	1	5	6	-	-	-	-	-	-	NA
474	03WA-136.19 (2245)	North America	two-rowed	Washington	spring	breeding line	3.9	3	2	3	1	3	5	5	1	5	6	-	-	-	-	-	-	NA
475	03WA-137.10 (2585)	North America	two-rowed	Washington	spring	breeding line	3.9	3	2	3	4	5	5	5	1	3	6	-	-	-	-	-	-	NA
476	03WA-158.12 (2690)	North America	two-rowed	Washington	spring	breeding line	3.9	3	2	3	1	3	5	5	1	5	6	-	-	-	-	-	-	NA
477	03WA-187.1 (2494)	North America	two-rowed	Washington	spring	breeding line	3.6	3	2	3	1	3	5	5	1	5	6	-	-	-	-	-	-	NA
478	03WA-195.8 (2024)	North America	two-rowed	Washington	spring	breeding line	3.9	3	2	3	1	3	5	5	1	5	6	-	-	-	-	-	-	NA
479	03WA-208.4 (2739)	North America	two-rowed	Washington	spring	breeding line	3.8	3	2	3	1	3	1	7	5	9	1	-	-	-	-	-	-	NA
480	04WA-101.34 (2103)	North America	two-rowed	Washington	spring	breeding line	3.9	3	2	3	1	3	5	5	1	5	6	-	-	-	-	-	-	NA
481	04WA-101.43 (2672)	North America	two-rowed	Washington	spring	breeding line	3.9	3	2	3	1	3	5	5	1	5	6	-	-	-	-	-	-	NA
482	04WA-101.45 (2232)	North America	two-rowed	Washington	spring	breeding line	3.9	3	2	3	1	3	5	5	1	5	6	-	-	-	-	-	-	NA
483	04WA-101.47 (2082)	North America	two-rowed	Washington	spring	breeding line	3.9	3	2	3	1	3	5	5	1	5	6	-	-	-	-	-	-	NA
484	04WA-102.21 (2156)	North America	two-rowed	Washington	spring	breeding line	3.9	3	2	3	1	3	5	5	1	5	6	-	-	-	-	-	-	NA
485	04WA-102.43 (2383)	North America	two-rowed	Washington	spring	breeding line	3.9	3	2	3	4	2	2	6	2	3	5	-	-	-	-	-	-	NA
486	04WA-104.17 (2051)	North America	two-rowed	Washington	spring	breeding line	3.9	3	2	3	1	3	5	5	1	5	6	-	-	-	-	-	-	NA
487	04WA-104.39 (2449)	North America	two-rowed	Washington	spring	breeding line	3.9	3	2	3	1	3	5	5	1	5	6	-	-	-	-	-	-	NA
488	04WA-104.40 (2271)	North America	two-rowed	Washington	spring	breeding line	3.9	3	2	3	1	3	5	5	1	5	6	-	-	-	-	-	-	NA
489	04WA-108.12 (2199)	North America	two-rowed	Washington	spring	breeding line	3.9	3	2	3	1	3	5	5	1	5	6	-	-	-	-	-	-	NA
490	04WA-108.15 (2736)	North America	two-rowed	Washington	spring	breeding line	3.9	3	2	3	1	3	5	5	1	5	6	-	-	-	-	-	-	NA
491	04WA-108.23 (2386)	North America	two-rowed	Washington	spring	breeding line	3.9	3	2	3	1	3	5	5	1	5	6	-	-	-	-	-	-	NA
492	04WA-108.56 (2436)	North America	two-rowed	Washington	spring	breeding line	3.9	3	2	3	1	3	5	5	1	5	6	-	-	-	-	-	-	NA
493	04WA-109.13 (2344)	North America	two-rowed	Washington	spring	breeding line	3.9	3	2	1	1	5	5	5	1	5	6	-	-	-	-	-	-	NA
494	04WA-110.40 (2755)	North America	two-rowed	Washington	spring	breeding line	3.9	3	2	3	1	3	5	5	1	5	6	-	-	-	-	-	-	NA
495	04WA-111.16 (2229)	North America	two-rowed	Washington	spring	breeding line	3.1	3	2	1	4	2	2	6	2	3	5	-	-	-	-	-	-	NA
496	04WA-111.8 (2127)	North America	two-rowed	Washington	spring	breeding line	3.1	3	1	1	4	2	2	6	2	3	5	-	-	-	-	-	-	NA
497	04WA-113.15 (2404)	North America	two-rowed	Washington	spring	breeding line	3.9	3	2	3	1	3	5	5	1	5	6	-	-	-	-	-	-	NA
498	04WA-113.16 (2017)	North America	two-rowed	Washington	spring	breeding line	3.9	3	2	3	1	3	5	5	1	5	6	-	-	-	-	-	-	NA
499	04WA-113.31 (2372)	North America	two-rowed	Washington	spring	breeding line	3.9	3	2	3	1	3	5	5	1	5	6	-	-	-	-	-	-	NA
500	04WA-113.36 (2424)	North America	two-rowed	Washington	spring	breeding line	3.9	3	2	3	1	3	5	5	1	5	6	-	-	-	-	-	-	NA
501	04WA-113.38 (2362)	North America	two-rowed	Washington	spring	breeding line	3.9	3	2	3	1	3	5	5	1	5	6	-	-	-	-	-	-	NA
502	04WA-114.16 (2315)	North America	two-rowed	Washington	spring	breeding line	3.9	3	2	3	1	3	5	5	1	5	6	-	-	-	-	-	-	NA
503	04WA-114.35 (2583)	North America	two-rowed	Washington	spring	breeding line	3.9	3	2	3	1	3	5	5	1	5	6	-	-	-	-	-	-	NA
504	04WA-114.39 (2431)	North America	two-rowed	Washington	spring	breeding line	3.9	3	2	3	1	3	5	5	1	5	6	-	-	-	-	-	-	NA
505	04WA-114.4 (2286)	North America	two-rowed	Washington	spring	breeding line	3.9	3	2	3	1	3	5	5	1	5	6	-	-	-	-	-	-	NA
506	04WA-114.40 (2036)	North America	two-rowed	Washington	spring	breeding line	3.9	3	2	3	1	3	5	5	1	5	6	-	-	-	-	-	-	NA
507	04WA-114.8 (2687)	North America	two-rowed	Washington	spring	breeding line	3.9	3	2	3	1	3	5	5	1	5	6	-	-	-	-	-	-	NA
508	04WA-117.12 (2607)	North America	two-rowed	Washington	spring	breeding line	3.9	3	2	3	1	3	5	5	1	5	6	-	-	-	-	-	-	NA
509	04WA-118.11 (2754)	North America	two-rowed	Washington	spring	breeding line	3.7	3	2	1	4	2	4	3	4	9	3	-	-	-	-	-	-	NA
510	04WA-118.19 (2334)	North America	two-rowed	Washington	spring	breeding line	3.7	3	2	1	4	2	4	3	4	3	3	-	-	-	-	-	-	NA
511	04WA-119.2 (2340)	North America	two-rowed	Washington	spring	breeding line	3.5	3	2	1	4	2	2	6	2	3	5	-	-	-	-	-	-	NA
512	04WA-120.24 (2623)	North America	two-rowed	Washington	spring	breeding line	3.9	3	2	3	1	3	5	5	1	5	6	-	-	-	-	-	-	NA
513	04WA-121.4 (2190)	North America	two-rowed	Washington	spring	breeding line	3.5	3	2	1	4	2	2	6	2	3	5	-	-	-	-	-	-	NA
514	04WA-122.24 (2221)	North America	two-rowed	Washington	spring	breeding line	3.8	3	2	3	1	3	5	5	1	5	6	-	-	-	-	-	-	NA
515	04WA-123.22 (2333)	North America	two-rowed	Washington	spring	breeding line	3.9	3	2	3	1	3	5	5	1	5	6	-	-	-	-	-	-	NA
516	04WA-123.23 (2266)	North America	two-rowed	Washington	spring	breeding line	3.9	3	2	3	1	3	5	5	1	5	6	-	-	-	-	-	-	NA
517	04WA-123.32 (2217)	North America	two-rowed	Washington	spring	breeding line	3.9	3	2	3	1	3	5	5	1	5	6	-	-	-	-	-	-	NA
518	04WA-123.39 (2547)	North America	two-rowed	Washington	spring	breeding line	3.9	3	2	3	1	3	5	5	1	5	6	-	-	-	-	-	-	NA
519	04WA-123.40 (2341)	North America	two-rowed	Washington	spring	breeding line	3.9	3	2	3	1	3	5	5	1	5	6	-	-	-	-	-	-	NA
520	04WA-123.46 (2281)	North America	two-rowed	Washington	spring	breeding line	3.9	3	2	3	1	3	5	5	1	5	6	-	-	-	-	-	-	NA
521	04WA-123.51 (2689)	North America	two-rowed	Washington	spring	breeding line	3.9	3	2	3	1	3	5	5	1	5	6	-	-	-	-	-	-	NA
522	04WA-123.52 (2343)	North America	two-rowed	Washington	spring	breeding line	3.9	3	2	3	1	3	5	5	1	5	6	-	-	-	-	-	-	NA
523	04WA-124.33 (2381)	North America	two-rowed	Washington	spring	breeding line	3.6	3	2	1	4	3	5	5	1	5	6	-	-	-	-	-	-	NA
524	04WA-125.11 (2747)	North America	two-rowed	Washington	spring	breeding line	3.9	3	2	3	1	3	5	5	1	5	6	-	-	-	-	-	-	NA
525	04WA-126.29 (2328)	North America	two-rowed	Washington	spring	breeding line	3.9	3	2	3	1	3	5	5	1	5	6	-	-	-	-	-	-	NA
526	04WA-127.20 (2198)	North America	two-rowed	Washington	spring	breeding line	3.9	3	2	3	1	3	5	5	1	5	6	-	-	-	-	-	-	NA
527	04WA-127.4 (2457)	North America	two-rowed	Washington	spring	breeding line	3.9	3	2	3	1	3	5	5	1	5	6	-	-	-	-	-	-	NA
528	04WNZ-101 (2717)	North America	two-rowed	Washington	spring	breeding line	3.9	3	2	3	1	3	5	5	1	5	6	-	-	-	-	-	-	NA
529	04WNZ-124 (2353)	North America	two-rowed	Washington	spring	breeding line	3.9	3	2	3	1	3	5	5	1	5	6	-	-	-	-	-	-	NA
530	04WNZ-128 (2659)	North America	two-rowed	Washington	spring	breeding line	3.9	3	2	3	1	3	5	5	1	5	6	-	-	-	-	-	-	NA
531	04WNZ-130 (2497)	North America	two-rowed	Washington	spring	breeding line	3.9	3	2	1	4	2	2	6	2	3	5	-	-	-	-	-	-	NA
532	04WNZ-171 (2307)	North America	two-rowed	Washington	spring	breeding line	3.9	3	2	3	1	3	5	5	1	5	6	-	-	-	-	-	-	NA
533	04WNZ-194 (2592)	North America	two-rowed	Washington	spring	breeding line	3.9	3	2	3	1	3	5	5	1	5	6	-	-	-	-	-	-	NA
534	04WNZ-60 (2597)	North America	two-rowed	Washington	spring	breeding line	3.9	3	2	3	1	3	5	5	1	5	6	-	-	-	-	-	-	NA
535	04WNZ-71 (2209)	North America	two-rowed	Washington	spring	breeding line	3.9	3	2	3	1	3	5	5	1	5	6	-	-	-	-	-	-	NA
536	04WNZ-88 (2500)	North America	two-rowed	Washington	spring	breeding line	3.9	3	2	3	1	3	5	5	1	5	6	-	-	-	-	-	-	NA
537	X19A757.HOR_7474	South America	two-rowed	Argentina	spring	cultivar	3.3	3	1	1	4	5	2	2	6	1	9	-	-	-	-	-	-	NA
538	X19A758.HOR_7475	South America	two-rowed	Argentina	spring	cultivar	3.3	3	1	1	4	5	2	6	2	3	9	-	-	-	-	-	-	NA
539	PI436149 (KB129)	South America	two-rowed	Chile	spring	landrace	1.4	1	1	2	3	5	3	2	6	1	7	-	-	-	-	-	-	NA
540	X19A279.HOR_14314	Western Asia	two-rowed	Iran	spring	landrace	2.2	2	1	2	3	1	6	4	3	8	10	-	-	-	-	-	-	NA
541	X19A396.HOR_17077	Western Asia	two-rowed	Iran	spring	landrace	1.1	1	2	1	4	2	2	6	2	3	5	-	-	-	-	-	-	NA
542	PI57015 (KB165)	Western Asia	two-rowed	Iraq	spring	landrace	3.9	3	2	3	1	3	5	5	1	5	6	-	-	-	-	-	-	NA
543	X19A836.HOR_9535	Western Asia	two-rowed	Israel	spring	cultivar	1.1	1	1	1	4	5	2	6	2	3	5	-	-	-	-	-	-	NA
544	X19A775.HOR_8008	Western Asia	two-rowed	Poland	spring	landrace	2.2	2	1	2	3	1	6	4	3	6	10	-	-	-	-	-	-	NA
545	X19A886.HOR_10567	Western Asia	two-rowed	Turkey	spring	landrace	2.2	2	2	2	3	1	6	4	3	7	10	-	-	-	-	-	-	NA
546	X19A549.HOR_1263	Western Asia	two-rowed	Turkey	spring	landrace	2.2	2	1	2	3	1	6	4	3	7	10	-	-	-	-	-	-	NA
547	X19A551.HOR_1266	Western Asia	two-rowed	Turkey	spring	landrace	2.2	2	1	2	3	1	6	4	3	6	10	-	-	-	-	-	-	NA
548	X19A252.HOR_13821	Western Asia	two-rowed	Turkey	spring	landrace	2.2	2	1	2	3	1	6	4	3	6	10	-	-	-	-	-	-	NA
549	X19A253.HOR_13825	Western Asia	two-rowed	Turkey	spring	landrace	3.4	3	2	1	4	5	2	6	2	8	5	-	-	-	-	-	-	NA
550	X19A254.HOR_13832	Western Asia	two-rowed	Turkey	spring	landrace	2.2	2	1	2	3	1	6	4	3	7	10	-	-	-	-	-	-	NA
551	X19A255.HOR_13836	Western Asia	two-rowed	Turkey	spring	landrace	2.2	2	1	2	3	1	6	4	3	6	10	-	-	-	-	-	-	NA
552	X19A256.HOR_13850	Western Asia	two-rowed	Turkey	spring	landrace	2.2	2	1	2	3	1	6	4	3	6	10	-	-	-	-	-	-	NA
553	X19A263.HOR_14043	Western Asia	two-rowed	Turkey	spring	landrace	2.2	2	1	2	3	1	6	4	3	7	10	-	-	-	-	-	-	NA
554	X19A264.HOR_14051	Western Asia	two-rowed	Turkey	spring	landrace	2.2	2	1	2	3	1	6	4	3	7	10	-	-	-	-	-	-	NA
555	X19A265.HOR_14060	Western Asia	two-rowed	Turkey	spring	landrace	2.2	2	1	2	3	1	6	4	3	6	10	-	-	-	-	-	-	NA
556	X19A266.HOR_14061	Western Asia	two-rowed	Turkey	spring	landrace	2.2	2	1	2	3	1	6	4	3	7	10	-	-	-	-	-	-	NA
557	X19A268.HOR_14067	Western Asia	two-rowed	Turkey	spring	landrace	2.2	2	1	2	3	1	6	4	3	6	10	-	-	-	-	-	-	NA
558	X19A269.HOR_14068	Western Asia	two-rowed	Turkey	spring	landrace	1.4	1	1	2	3	5	3	2	7	8	2	-	-	-	-	-	-	NA
559	X19A272.HOR_14093	Western Asia	two-rowed	Turkey	spring	landrace	1.4	1	2	2	3	5	6	2	7	8	2	-	-	-	-	-	-	NA
560	X19A557.HOR_1410	Western Asia	two-rowed	Turkey	spring	landrace	2.2	2	1	2	3	1	6	4	3	6	10	-	-	-	-	-	-	NA
561	X19A558.HOR_1411	Western Asia	two-rowed	Turkey	spring	landrace	2.2	2	1	2	3	1	6	4	3	7	10	-	-	-	-	-	-	NA
562	X19A273.HOR_14193	Western Asia	two-rowed	Turkey	spring	landrace	2.2	2	1	2	3	1	6	4	3	7	10	-	-	-	-	-	-	NA
563	X19A375.HOR_16247	Western Asia	two-rowed	Turkey	spring	landrace	1.1	1	1	2	3	1	2	4	3	7	10	-	-	-	-	-	-	NA
564	X19A382.HOR_16351	Western Asia	two-rowed	Turkey	spring	landrace	2.2	2	1	2	3	1	6	4	3	7	10	-	-	-	-	-	-	NA
565	X19A383.HOR_16358	Western Asia	two-rowed	Turkey	spring	landrace	2.2	2	1	1	4	5	2	6	2	7	10	-	-	-	-	-	-	NA
566	X19A384.HOR_16404	Western Asia	two-rowed	Turkey	spring	landrace	1.1	1	1	1	3	1	6	4	3	3	10	-	-	-	-	-	-	NA
567	X19A394.HOR_17024	Western Asia	two-rowed	Turkey	spring	landrace	2.2	2	1	2	3	1	6	4	3	7	10	-	-	-	-	-	-	NA
568	X19A395.HOR_17035	Western Asia	two-rowed	Turkey	spring	landrace	1.1	1	1	1	4	2	2	6	2	3	5	-	-	-	-	-	-	NA
569	X19A398.HOR_17111	Western Asia	two-rowed	Turkey	spring	landrace	2.2	2	1	2	3	1	6	4	3	7	10	-	-	-	-	-	-	NA
570	X19A417.HOR_18168	Western Asia	two-rowed	Turkey	spring	landrace	2.2	2	2	2	3	1	6	4	3	6	10	-	-	-	-	-	-	NA
571	X19A500.HOR_19938	Western Asia	two-rowed	Turkey	spring	landrace	2.2	2	1	2	3	1	6	4	3	7	10	-	-	-	-	-	-	NA
572	X19A612.HOR_2431	Western Asia	two-rowed	Turkey	spring	landrace	2.2	2	1	2	3	1	6	4	3	6	10	-	-	-	-	-	-	NA
573	X19A503.HOR_526	Western Asia	two-rowed	Turkey	spring	landrace	2.2	2	1	2	3	1	6	4	3	7	10	-	-	-	-	-	-	NA
574	X19A508.HOR_611	Western Asia	two-rowed	Turkey	spring	landrace	2.2	2	1	2	3	1	6	4	3	7	10	-	-	-	-	-	-	NA
575	X19A509.HOR_612	Western Asia	two-rowed	Turkey	spring	landrace	2.2	2	1	2	3	1	6	4	3	7	10	-	-	-	-	-	-	NA
576	X19A510.HOR_648	Western Asia	two-rowed	Turkey	spring	landrace	2.2	2	1	2	3	1	6	4	3	7	10	-	-	-	-	-	-	NA
577	X19A511.HOR_649	Western Asia	two-rowed	Turkey	spring	landrace	2.2	2	1	2	3	1	6	4	3	7	10	-	-	-	-	-	-	NA
578	X19A512.HOR_661	Western Asia	two-rowed	Turkey	spring	landrace	2.2	2	1	2	3	1	6	4	3	7	10	-	-	-	-	-	-	NA
579	X19A776.HOR_8039	Western Asia	two-rowed	Turkey	spring	landrace	2.2	2	1	2	3	1	6	4	3	7	10	-	-	-	-	-	-	NA
580	X19A777.HOR_8060	Western Asia	two-rowed	Turkey	spring	landrace	2.2	2	1	2	3	1	6	4	3	6	10	-	-	-	-	-	-	NA
581	X19A778.HOR_8091	Western Asia	two-rowed	Turkey	spring	landrace	2.2	2	1	2	3	1	6	4	3	7	10	-	-	-	-	-	-	NA
582	X19A779.HOR_8112	Western Asia	two-rowed	Turkey	spring	landrace	2.2	2	1	2	3	1	6	4	3	7	10	-	-	-	-	-	-	NA
583	X19A780.HOR_8117	Western Asia	two-rowed	Turkey	spring	landrace	2.2	2	1	2	3	1	6	4	3	6	10	-	-	-	-	-	-	NA
584	X19A781.HOR_8118	Western Asia	two-rowed	Turkey	spring	landrace	2.2	2	1	2	3	1	6	4	3	7	10	-	-	-	-	-	-	NA
585	X19A782.HOR_8138	Western Asia	two-rowed	Turkey	spring	landrace	2.2	2	1	2	3	1	6	4	3	7	10	-	-	-	-	-	-	NA
586	X19A783.HOR_8148	Western Asia	two-rowed	Turkey	spring	landrace	2.2	2	1	2	3	1	6	4	3	7	10	-	-	-	-	-	-	NA
587	X19A784.HOR_8170	Western Asia	two-rowed	Turkey	spring	landrace	2.2	2	1	2	3	1	6	4	3	7	10	-	-	-	-	-	-	NA
588	X19A785.HOR_8195	Western Asia	two-rowed	Turkey	spring	landrace	2.2	2	1	2	3	1	6	4	3	6	10	-	-	-	-	-	-	NA
589	X19A534.HOR_892	Western Asia	two-rowed	Turkey	spring	landrace	2.2	2	1	2	3	1	6	4	3	6	10	-	-	-	-	-	-	NA
590	X15A44.HOR_12232	Western Asia	two-rowed	Turkey	winter	landrace	3.3	3	1	2	3	5	3	2	6	1	7	-	-	-	-	-	-	NA
591	X15A45.HOR_12251	Western Asia	two-rowed	Turkey	winter	landrace	2.2	2	1	2	3	1	6	4	3	6	10	-	-	-	-	-	-	NA
592	X19A39.HOR_19170	Western Asia	two-rowed	Turkey	winter	landrace	3.3	3	1	2	3	5	3	2	6	1	7	-	-	-	-	-	-	NA
593	X19A148.HOR_4308	Western Asia	two-rowed	Turkey	winter	landrace	2.2	2	1	1	3	1	6	4	3	6	10	-	-	-	-	-	-	NA
594	Amasya (SV193)	Western Asia	two-rowed	Turkey	spring	cultivar	2.2	2	1	2	3	1	6	4	3	6	10	-	-	-	-	-	-	NA
595	Turkey 111 (SV204)	Western Asia	two-rowed	Turkey	spring	cultivar	2.2	2	1	1	4	5	2	6	7	8	2	-	-	-	-	-	-	NA
596	Istanbul (SV205)	Western Asia	two-rowed	Turkey	spring	cultivar	2.2	2	1	2	3	1	6	4	3	6	10	-	-	-	-	-	-	NA
597	Ankara (SV206)	Western Asia	two-rowed	Turkey	spring	cultivar	2.2	2	1	2	3	1	6	4	3	6	10	-	-	-	-	-	-	NA
598	X19A670.HOR_4146	Africa	six-rowed	Algeria	spring	landrace	-	-	-	-	-	-	-	-	-	-	-	-	-	-	-	-	-	NA
599	X19A459.HOR_19720	Africa	six-rowed	Egypt	spring	landrace	-	-	-	-	-	-	-	-	-	-	-	-	-	-	-	-	-	NA
600	X19A806.HOR_8659	Africa	six-rowed	Egypt	spring	landrace	-	-	-	-	-	-	-	-	-	-	-	-	-	-	-	-	-	NA
601	X19A816.HOR_8806	Africa	six-rowed	Egypt	spring	cultivar	-	-	-	-	-	-	-	-	-	-	-	-	-	-	-	-	-	NA
602	X19A914.HOR_10308	Africa	six-rowed	Ethiopia	spring	landrace	-	-	-	-	-	-	-	-	-	-	-	-	-	-	-	-	-	NA
603	X19A261.HOR_13987	Africa	six-rowed	Ethiopia	spring	landrace	-	-	-	-	-	-	-	-	-	-	-	-	-	-	-	-	-	NA
604	X19A296.HOR_14730	Africa	six-rowed	Ethiopia	spring	landrace	-	-	-	-	-	-	-	-	-	-	-	-	-	-	-	-	-	NA
605	X19A323.HOR_15224	Africa	six-rowed	Ethiopia	spring	landrace	-	-	-	-	-	-	-	-	-	-	-	-	-	-	-	-	-	NA
606	X19A458.HOR_19581	Africa	six-rowed	Ethiopia	spring	landrace	-	-	-	-	-	-	-	-	-	-	-	-	-	-	-	-	-	NA
607	X19A690.HOR_5020	Africa	six-rowed	Ethiopia	spring	cultivar	-	-	-	-	-	-	-	-	-	-	-	-	-	-	-	-	-	NA
608	X19A692.HOR_5185	Africa	six-rowed	Ethiopia	spring	landrace	-	-	-	-	-	-	-	-	-	-	-	-	-	-	-	-	-	NA
609	X19A693.HOR_5220	Africa	six-rowed	Ethiopia	spring	landrace	-	-	-	-	-	-	-	-	-	-	-	-	-	-	-	-	-	NA
610	X19A694.HOR_5241	Africa	six-rowed	Ethiopia	spring	landrace	-	-	-	-	-	-	-	-	-	-	-	-	-	-	-	-	-	NA
611	X19A695.HOR_5349	Africa	six-rowed	Ethiopia	spring	landrace	-	-	-	-	-	-	-	-	-	-	-	-	-	-	-	-	-	NA
612	X19A700.HOR_5676	Africa	six-rowed	Ethiopia	spring	landrace	-	-	-	-	-	-	-	-	-	-	-	-	-	-	-	-	-	NA
613	X19A701.HOR_5683	Africa	six-rowed	Ethiopia	spring	landrace	-	-	-	-	-	-	-	-	-	-	-	-	-	-	-	-	-	NA
614	X19A704.HOR_5864	Africa	six-rowed	Ethiopia	spring	landrace	-	-	-	-	-	-	-	-	-	-	-	-	-	-	-	-	-	NA
615	X19A705.HOR_5876	Africa	six-rowed	Ethiopia	spring	landrace	-	-	-	-	-	-	-	-	-	-	-	-	-	-	-	-	-	NA
616	X19A827.HOR_9043	Africa	six-rowed	Ethiopia	spring	landrace	-	-	-	-	-	-	-	-	-	-	-	-	-	-	-	-	-	NA
617	X19A829.HOR_9421	Africa	six-rowed	Ethiopia	spring	landrace	-	-	-	-	-	-	-	-	-	-	-	-	-	-	-	-	-	NA
618	X19A868.HOR_10083	Africa	six-rowed	Libya	spring	landrace	-	-	-	-	-	-	-	-	-	-	-	-	-	-	-	-	-	NA
619	X19A869.HOR_10087	Africa	six-rowed	Libya	spring	landrace	-	-	-	-	-	-	-	-	-	-	-	-	-	-	-	-	-	NA
620	X19A870.HOR_10089	Africa	six-rowed	Libya	spring	landrace	-	-	-	-	-	-	-	-	-	-	-	-	-	-	-	-	-	NA
621	X19A874.HOR_10157	Africa	six-rowed	Libya	spring	landrace	-	-	-	-	-	-	-	-	-	-	-	-	-	-	-	-	-	NA
622	X19A844.HOR_9715	Africa	six-rowed	Libya	spring	landrace	-	-	-	-	-	-	-	-	-	-	-	-	-	-	-	-	-	NA
623	X19A845.HOR_9720	Africa	six-rowed	Libya	spring	landrace	-	-	-	-	-	-	-	-	-	-	-	-	-	-	-	-	-	NA
624	X19A849.HOR_9841	Africa	six-rowed	Libya	spring	landrace	-	-	-	-	-	-	-	-	-	-	-	-	-	-	-	-	-	NA
625	X19A851.HOR_9875	Africa	six-rowed	Libya	spring	landrace	-	-	-	-	-	-	-	-	-	-	-	-	-	-	-	-	-	NA
626	X19A852.HOR_9876	Africa	six-rowed	Libya	spring	landrace	-	-	-	-	-	-	-	-	-	-	-	-	-	-	-	-	-	NA
627	X19A853.HOR_9891	Africa	six-rowed	Libya	spring	landrace	-	-	-	-	-	-	-	-	-	-	-	-	-	-	-	-	-	NA
628	X19A857.HOR_9927	Africa	six-rowed	Libya	spring	landrace	-	-	-	-	-	-	-	-	-	-	-	-	-	-	-	-	-	NA
629	X19A858.HOR_9930	Africa	six-rowed	Libya	spring	landrace	-	-	-	-	-	-	-	-	-	-	-	-	-	-	-	-	-	NA
630	X19A244.HOR_13418	Africa	six-rowed	Morocco	spring	landrace	-	-	-	-	-	-	-	-	-	-	-	-	-	-	-	-	-	NA
631	X19A245.HOR_13426	Africa	six-rowed	Morocco	spring	landrace	-	-	-	-	-	-	-	-	-	-	-	-	-	-	-	-	-	NA
632	X19A251.HOR_13800	Africa	six-rowed	Sudan	spring	landrace	-	-	-	-	-	-	-	-	-	-	-	-	-	-	-	-	-	NA
633	X19A274.HOR_14217	Africa	six-rowed	Sudan	spring	landrace	-	-	-	-	-	-	-	-	-	-	-	-	-	-	-	-	-	NA
634	X19A363.HOR_15915	Africa	six-rowed	Sudan	spring	landrace	-	-	-	-	-	-	-	-	-	-	-	-	-	-	-	-	-	NA
635	X19A12.HOR_17329	Africa	six-rowed	Sudan	winter	landrace	-	-	-	-	-	-	-	-	-	-	-	-	-	-	-	-	-	NA
636	X19A478.HOR_20714	Africa	six-rowed	Sudan	spring	landrace	-	-	-	-	-	-	-	-	-	-	-	-	-	-	-	-	-	NA
637	X19A62.HOR_20971	Africa	six-rowed	Sudan	winter	landrace	-	-	-	-	-	-	-	-	-	-	-	-	-	-	-	-	-	NA
638	X19A139.HOR_3492	Africa	six-rowed	Sudan	winter	cultivar	-	-	-	-	-	-	-	-	-	-	-	-	-	-	-	-	-	NA
639	X19A892.HOR_21641	Africa	six-rowed	Chad	spring	landrace	-	-	-	-	-	-	-	-	-	-	-	-	-	-	-	-	-	NA
640	X19A219.HOR_11173	Africa	six-rowed	Tunisia	spring	landrace	-	-	-	-	-	-	-	-	-	-	-	-	-	-	-	-	-	NA
641	X19A220.HOR_11174	Africa	six-rowed	Tunisia	spring	landrace	-	-	-	-	-	-	-	-	-	-	-	-	-	-	-	-	-	NA
642	X19A221.HOR_11181	Africa	six-rowed	Tunisia	spring	landrace	-	-	-	-	-	-	-	-	-	-	-	-	-	-	-	-	-	NA
643	X19A895.HOR_22165	Africa	six-rowed	Tunisia	spring	landrace	-	-	-	-	-	-	-	-	-	-	-	-	-	-	-	-	-	NA
644	Macha (SV010)	Africa	six-rowed	Algeria	spring	cultivar	-	-	-	-	-	-	-	-	-	-	-	-	-	-	-	-	-	NA
645	Algiers (SV014)	Africa	six-rowed	Algeria	spring	cultivar	-	-	-	-	-	-	-	-	-	-	-	-	-	-	-	-	-	NA
646	giza 117 (SV009)	Africa	six-rowed	Egypt	spring	cultivar	-	-	-	-	-	-	-	-	-	-	-	-	-	-	-	-	-	NA
647	giza 68 (SV012)	Africa	six-rowed	Egypt	spring	cultivar	-	-	-	-	-	-	-	-	-	-	-	-	-	-	-	-	-	NA
648	Cairo 1 (SV013)	Africa	six-rowed	Egypt	spring	cultivar	-	-	-	-	-	-	-	-	-	-	-	-	-	-	-	-	-	NA
649	Suez (SV015)	Africa	six-rowed	Egypt	spring	cultivar	-	-	-	-	-	-	-	-	-	-	-	-	-	-	-	-	-	NA
650	Debre Zeit 1 (SV036)	Africa	six-rowed	Ethiopia	spring	cultivar	-	-	-	-	-	-	-	-	-	-	-	-	-	-	-	-	-	NA
651	Addis Ababa 40 (SV037)	Africa	six-rowed	Ethiopia	spring	cultivar	-	-	-	-	-	-	-	-	-	-	-	-	-	-	-	-	-	NA
652	Sululta 1 (SV038)	Africa	six-rowed	Ethiopia	spring	cultivar	-	-	-	-	-	-	-	-	-	-	-	-	-	-	-	-	-	NA
653	Dabat 1 (SV040)	Africa	six-rowed	Ethiopia	spring	cultivar	-	-	-	-	-	-	-	-	-	-	-	-	-	-	-	-	-	NA
654	Molale 1 (SV041)	Africa	six-rowed	Ethiopia	spring	cultivar	-	-	-	-	-	-	-	-	-	-	-	-	-	-	-	-	-	NA
655	Debra Birhan 1 (SV042)	Africa	six-rowed	Ethiopia	spring	cultivar	-	-	-	-	-	-	-	-	-	-	-	-	-	-	-	-	-	NA
656	Addis Ababa 56 (SV044)	Africa	six-rowed	Ethiopia	spring	cultivar	-	-	-	-	-	-	-	-	-	-	-	-	-	-	-	-	-	NA
657	Asbe Tafari 1 (SV046)	Africa	six-rowed	Ethiopia	spring	cultivar	-	-	-	-	-	-	-	-	-	-	-	-	-	-	-	-	-	NA
658	gondar 1 (SV047)	Africa	six-rowed	Ethiopia	spring	cultivar	-	-	-	-	-	-	-	-	-	-	-	-	-	-	-	-	-	NA
659	Dembi 1 (SV049)	Africa	six-rowed	Ethiopia	spring	cultivar	-	-	-	-	-	-	-	-	-	-	-	-	-	-	-	-	-	NA
660	Debre Zeit 18 (SV050)	Africa	six-rowed	Ethiopia	spring	cultivar	-	-	-	-	-	-	-	-	-	-	-	-	-	-	-	-	-	NA
661	Addis Ababa 3 (SV051)	Africa	six-rowed	Ethiopia	spring	cultivar	-	-	-	-	-	-	-	-	-	-	-	-	-	-	-	-	-	NA
662	Jijiga 2 (SV052)	Africa	six-rowed	Ethiopia	spring	cultivar	-	-	-	-	-	-	-	-	-	-	-	-	-	-	-	-	-	NA
663	Kulubi 3 (SV053)	Africa	six-rowed	Ethiopia	spring	cultivar	-	-	-	-	-	-	-	-	-	-	-	-	-	-	-	-	-	NA
664	Deder 1 (SV054)	Africa	six-rowed	Ethiopia	spring	cultivar	-	-	-	-	-	-	-	-	-	-	-	-	-	-	-	-	-	NA
665	Dessie 1 (SV057)	Africa	six-rowed	Ethiopia	spring	cultivar	-	-	-	-	-	-	-	-	-	-	-	-	-	-	-	-	-	NA
666	Ammora 1 (SV058)	Africa	six-rowed	Ethiopia	spring	cultivar	-	-	-	-	-	-	-	-	-	-	-	-	-	-	-	-	-	NA
667	Palagi (SV061)	Africa	six-rowed	Ethiopia	spring	cultivar	-	-	-	-	-	-	-	-	-	-	-	-	-	-	-	-	-	NA
668	Adigrat 3 (SV062)	Africa	six-rowed	Ethiopia	spring	cultivar	-	-	-	-	-	-	-	-	-	-	-	-	-	-	-	-	-	NA
669	Fiche 1 (SV063)	Africa	six-rowed	Ethiopia	spring	cultivar	-	-	-	-	-	-	-	-	-	-	-	-	-	-	-	-	-	NA
670	Sheki 2 (SV064)	Africa	six-rowed	Ethiopia	spring	cultivar	-	-	-	-	-	-	-	-	-	-	-	-	-	-	-	-	-	NA
671	Sombo 1 (SV065)	Africa	six-rowed	Ethiopia	spring	cultivar	-	-	-	-	-	-	-	-	-	-	-	-	-	-	-	-	-	NA
672	Mai Chew 1 (SV067)	Africa	six-rowed	Ethiopia	spring	cultivar	-	-	-	-	-	-	-	-	-	-	-	-	-	-	-	-	-	NA
673	Debra Markos 1 (SV068)	Africa	six-rowed	Ethiopia	spring	cultivar	-	-	-	-	-	-	-	-	-	-	-	-	-	-	-	-	-	NA
674	Jimma 2 (SV069)	Africa	six-rowed	Ethiopia	spring	cultivar	-	-	-	-	-	-	-	-	-	-	-	-	-	-	-	-	-	NA
675	Shashamane 1 (SV070)	Africa	six-rowed	Ethiopia	spring	cultivar	-	-	-	-	-	-	-	-	-	-	-	-	-	-	-	-	-	NA
676	Meki 2 (SV071)	Africa	six-rowed	Ethiopia	spring	cultivar	-	-	-	-	-	-	-	-	-	-	-	-	-	-	-	-	-	NA
677	Rabat (SV007)	Africa	six-rowed	Morocco	spring	cultivar	-	-	-	-	-	-	-	-	-	-	-	-	-	-	-	-	-	NA
678	Libia (SV006)	Africa	six-rowed	NAF	spring	cultivar	-	-	-	-	-	-	-	-	-	-	-	-	-	-	-	-	-	NA
679	Morocco (SV008)	Africa	six-rowed	Tunisia	spring	cultivar	-	-	-	-	-	-	-	-	-	-	-	-	-	-	-	-	-	NA
680	Tunis (SV011)	Africa	six-rowed	Tunisia	spring	cultivar	-	-	-	-	-	-	-	-	-	-	-	-	-	-	-	-	-	NA
681	PI531917 (KB121)	Africa	six-rowed	Egypt	spring	cultivar	-	-	-	-	-	-	-	-	-	-	-	-	-	-	-	-	-	NA
682	CI3709 (KB139)	Africa	six-rowed	Egypt	spring	landrace	-	-	-	-	-	-	-	-	-	-	-	-	-	-	-	-	-	NA
683	CI3694 (KB157)	Africa	six-rowed	Egypt	spring	landrace	-	-	-	-	-	-	-	-	-	-	-	-	-	-	-	-	-	NA
684	PI298708 (KB160)	Africa	six-rowed	Ethiopia	spring	landrace	-	-	-	-	-	-	-	-	-	-	-	-	-	-	-	-	-	NA
685	PI39192 (KB112)	Africa	six-rowed	Libya	spring	landrace	-	-	-	-	-	-	-	-	-	-	-	-	-	-	-	-	-	NA
686	CI15353 (KB148)	Africa	six-rowed	Tunisia	spring	landrace	-	-	-	-	-	-	-	-	-	-	-	-	-	-	-	-	-	NA
687	X15A15.HOR_11662	Central Asia	six-rowed	Afghanistan	winter	landrace	-	-	-	-	-	-	-	-	-	-	-	-	-	-	-	-	-	NA
688	X15A26.HOR_11975	Central Asia	six-rowed	Afghanistan	winter	landrace	-	-	-	-	-	-	-	-	-	-	-	-	-	-	-	-	-	NA
689	X15A27.HOR_11978	Central Asia	six-rowed	Afghanistan	winter	landrace	-	-	-	-	-	-	-	-	-	-	-	-	-	-	-	-	-	NA
690	X19A236.HOR_12222	Central Asia	six-rowed	Afghanistan	spring	landrace	-	-	-	-	-	-	-	-	-	-	-	-	-	-	-	-	-	NA
691	X19A280.HOR_14342	Central Asia	six-rowed	Afghanistan	spring	landrace	-	-	-	-	-	-	-	-	-	-	-	-	-	-	-	-	-	NA
692	X19A559.HOR_1462	Central Asia	six-rowed	Afghanistan	spring	landrace	-	-	-	-	-	-	-	-	-	-	-	-	-	-	-	-	-	NA
693	X19A333.HOR_15546	Central Asia	six-rowed	Afghanistan	spring	landrace	-	-	-	-	-	-	-	-	-	-	-	-	-	-	-	-	-	NA
694	X19A334.HOR_15549	Central Asia	six-rowed	Afghanistan	spring	landrace	-	-	-	-	-	-	-	-	-	-	-	-	-	-	-	-	-	NA
695	X19A338.HOR_15692	Central Asia	six-rowed	Afghanistan	spring	landrace	-	-	-	-	-	-	-	-	-	-	-	-	-	-	-	-	-	NA
696	X19A339.HOR_15704	Central Asia	six-rowed	Afghanistan	spring	landrace	-	-	-	-	-	-	-	-	-	-	-	-	-	-	-	-	-	NA
697	X19A344.HOR_15778	Central Asia	six-rowed	Afghanistan	spring	landrace	-	-	-	-	-	-	-	-	-	-	-	-	-	-	-	-	-	NA
698	X19A358.HOR_15890	Central Asia	six-rowed	Afghanistan	spring	landrace	-	-	-	-	-	-	-	-	-	-	-	-	-	-	-	-	-	NA
699	X19A366.HOR_15922	Central Asia	six-rowed	Afghanistan	spring	landrace	-	-	-	-	-	-	-	-	-	-	-	-	-	-	-	-	-	NA
700	X19A572.HOR_1704	Central Asia	six-rowed	Afghanistan	spring	landrace	-	-	-	-	-	-	-	-	-	-	-	-	-	-	-	-	-	NA
701	X19A22.HOR_17649	Central Asia	six-rowed	Afghanistan	winter	landrace	-	-	-	-	-	-	-	-	-	-	-	-	-	-	-	-	-	NA
702	X19A419.HOR_18220	Central Asia	six-rowed	Afghanistan	spring	landrace	-	-	-	-	-	-	-	-	-	-	-	-	-	-	-	-	-	NA
703	X19A47.HOR_19551	Central Asia	six-rowed	Afghanistan	winter	landrace	-	-	-	-	-	-	-	-	-	-	-	-	-	-	-	-	-	NA
704	X19A48.HOR_19568	Central Asia	six-rowed	Afghanistan	winter	landrace	-	-	-	-	-	-	-	-	-	-	-	-	-	-	-	-	-	NA
705	X19A481.HOR_21517	Central Asia	six-rowed	Afghanistan	spring	landrace	-	-	-	-	-	-	-	-	-	-	-	-	-	-	-	-	-	NA
706	X19A162.HOR_7252	Central Asia	six-rowed	Afghanistan	winter	landrace	-	-	-	-	-	-	-	-	-	-	-	-	-	-	-	-	-	NA
707	X19A722.HOR_6952	Central Asia	six-rowed	Tajikistan	spring	landrace	-	-	-	-	-	-	-	-	-	-	-	-	-	-	-	-	-	NA
708	Kabul 1 (SV074)	Central Asia	six-rowed	Afghanistan	spring	cultivar	-	-	-	-	-	-	-	-	-	-	-	-	-	-	-	-	-	NA
709	H.E.S. 4 (SV100)	Central Asia	six-rowed	Afghanistan	spring	cultivar	-	-	-	-	-	-	-	-	-	-	-	-	-	-	-	-	-	NA
710	X19A877.HOR_10243	East Asia	six-rowed	China	spring	cultivar	-	-	-	-	-	-	-	-	-	-	-	-	-	-	-	-	-	NA
711	X19A225.HOR_11407	East Asia	six-rowed	China	spring	landrace	-	-	-	-	-	-	-	-	-	-	-	-	-	-	-	-	-	NA
712	X15A19.HOR_11804	East Asia	six-rowed	China	winter	landrace	-	-	-	-	-	-	-	-	-	-	-	-	-	-	-	-	-	NA
713	X15A23.HOR_11922	East Asia	six-rowed	China	winter	cultivar	-	-	-	-	-	-	-	-	-	-	-	-	-	-	-	-	-	NA
714	X19A563.HOR_1531	East Asia	six-rowed	China	spring	landrace	-	-	-	-	-	-	-	-	-	-	-	-	-	-	-	-	-	NA
715	X19A326.HOR_15384	East Asia	six-rowed	China	spring	landrace	-	-	-	-	-	-	-	-	-	-	-	-	-	-	-	-	-	NA
716	X19A402.HOR_17220	East Asia	six-rowed	China	spring	landrace	-	-	-	-	-	-	-	-	-	-	-	-	-	-	-	-	-	NA
717	X19A403.HOR_17236	East Asia	six-rowed	China	spring	landrace	-	-	-	-	-	-	-	-	-	-	-	-	-	-	-	-	-	NA
718	X19A573.HOR_1731	East Asia	six-rowed	China	spring	landrace	-	-	-	-	-	-	-	-	-	-	-	-	-	-	-	-	-	NA
719	X19A580.HOR_1821	East Asia	six-rowed	China	spring	landrace	-	-	-	-	-	-	-	-	-	-	-	-	-	-	-	-	-	NA
720	X19A582.HOR_1858	East Asia	six-rowed	China	spring	landrace	-	-	-	-	-	-	-	-	-	-	-	-	-	-	-	-	-	NA
721	X19A604.HOR_2358	East Asia	six-rowed	China	spring	landrace	-	-	-	-	-	-	-	-	-	-	-	-	-	-	-	-	-	NA
722	X19A605.HOR_2364	East Asia	six-rowed	China	spring	cultivar	-	-	-	-	-	-	-	-	-	-	-	-	-	-	-	-	-	NA
723	X19A606.HOR_2366	East Asia	six-rowed	China	spring	cultivar	-	-	-	-	-	-	-	-	-	-	-	-	-	-	-	-	-	NA
724	X19A607.HOR_2367	East Asia	six-rowed	China	spring	cultivar	-	-	-	-	-	-	-	-	-	-	-	-	-	-	-	-	-	NA
725	X19A608.HOR_2369	East Asia	six-rowed	China	spring	cultivar	-	-	-	-	-	-	-	-	-	-	-	-	-	-	-	-	-	NA
726	X19A609.HOR_2383	East Asia	six-rowed	China	spring	landrace	-	-	-	-	-	-	-	-	-	-	-	-	-	-	-	-	-	NA
727	X19A616.HOR_2503	East Asia	six-rowed	China	spring	landrace	-	-	-	-	-	-	-	-	-	-	-	-	-	-	-	-	-	NA
728	X19A667.HOR_4061	East Asia	six-rowed	China	spring	cultivar	-	-	-	-	-	-	-	-	-	-	-	-	-	-	-	-	-	NA
729	X19A526.HOR_843	East Asia	six-rowed	China	spring	landrace	-	-	-	-	-	-	-	-	-	-	-	-	-	-	-	-	-	NA
730	X19A181.HOR_9288	East Asia	six-rowed	China	winter	cultivar	-	-	-	-	-	-	-	-	-	-	-	-	-	-	-	-	-	NA
731	X19A838.HOR_9558	East Asia	six-rowed	China	spring	landrace	-	-	-	-	-	-	-	-	-	-	-	-	-	-	-	-	-	NA
732	X19A537.HOR_1123	East Asia	six-rowed	Japan	spring	landrace	-	-	-	-	-	-	-	-	-	-	-	-	-	-	-	-	-	NA
733	X15A16.HOR_11688	East Asia	six-rowed	Japan	winter	cultivar	-	-	-	-	-	-	-	-	-	-	-	-	-	-	-	-	-	NA
734	X15A17.HOR_11699	East Asia	six-rowed	Japan	winter	cultivar	-	-	-	-	-	-	-	-	-	-	-	-	-	-	-	-	-	NA
735	X15A22.HOR_11875	East Asia	six-rowed	Japan	winter	cultivar	-	-	-	-	-	-	-	-	-	-	-	-	-	-	-	-	-	NA
736	X15A28.HOR_12026	East Asia	six-rowed	Japan	winter	landrace	-	-	-	-	-	-	-	-	-	-	-	-	-	-	-	-	-	NA
737	X15A51.HOR_12352	East Asia	six-rowed	Japan	winter	cultivar	-	-	-	-	-	-	-	-	-	-	-	-	-	-	-	-	-	NA
738	X15A52.HOR_12367	East Asia	six-rowed	Japan	winter	cultivar	-	-	-	-	-	-	-	-	-	-	-	-	-	-	-	-	-	NA
739	X15A53.HOR_12394	East Asia	six-rowed	Japan	winter	cultivar	-	-	-	-	-	-	-	-	-	-	-	-	-	-	-	-	-	NA
740	X19A547.HOR_1251	East Asia	six-rowed	Japan	spring	landrace	-	-	-	-	-	-	-	-	-	-	-	-	-	-	-	-	-	NA
741	X19A420.HOR_18227	East Asia	six-rowed	Japan	spring	landrace	-	-	-	-	-	-	-	-	-	-	-	-	-	-	-	-	-	NA
742	X19A441.HOR_18824	East Asia	six-rowed	Japan	spring	landrace	-	-	-	-	-	-	-	-	-	-	-	-	-	-	-	-	-	NA
743	X19A442.HOR_18827	East Asia	six-rowed	Japan	spring	landrace	-	-	-	-	-	-	-	-	-	-	-	-	-	-	-	-	-	NA
744	X19A462.HOR_19776	East Asia	six-rowed	Japan	spring	cultivar	-	-	-	-	-	-	-	-	-	-	-	-	-	-	-	-	-	NA
745	X19A593.HOR_2024	East Asia	six-rowed	Japan	spring	cultivar	-	-	-	-	-	-	-	-	-	-	-	-	-	-	-	-	-	NA
746	X19A627.HOR_2721	East Asia	six-rowed	Japan	spring	cultivar	-	-	-	-	-	-	-	-	-	-	-	-	-	-	-	-	-	NA
747	X19A637.HOR_2883	East Asia	six-rowed	Japan	spring	cultivar	-	-	-	-	-	-	-	-	-	-	-	-	-	-	-	-	-	NA
748	X19A748.HOR_7283	East Asia	six-rowed	Japan	spring	cultivar	-	-	-	-	-	-	-	-	-	-	-	-	-	-	-	-	-	NA
749	X19A837.HOR_9538	East Asia	six-rowed	Japan	spring	cultivar	-	-	-	-	-	-	-	-	-	-	-	-	-	-	-	-	-	NA
750	X19A226.HOR_11409	East Asia	six-rowed	South Korea	spring	cultivar	-	-	-	-	-	-	-	-	-	-	-	-	-	-	-	-	-	NA
751	X15A13.HOR_11608	East Asia	six-rowed	South Korea	winter	landrace	-	-	-	-	-	-	-	-	-	-	-	-	-	-	-	-	-	NA
752	X19A66.HOR_22161	East Asia	six-rowed	South Korea	winter	landrace	-	-	-	-	-	-	-	-	-	-	-	-	-	-	-	-	-	NA
753	X19A867.HOR_10074	East Asia	six-rowed	Mongolia	spring	landrace	-	-	-	-	-	-	-	-	-	-	-	-	-	-	-	-	-	NA
754	X19A224.HOR_11406	East Asia	six-rowed	Mongolia	spring	landrace	-	-	-	-	-	-	-	-	-	-	-	-	-	-	-	-	-	NA
755	X19A666.HOR_4058	East Asia	six-rowed	Mongolia	spring	landrace	-	-	-	-	-	-	-	-	-	-	-	-	-	-	-	-	-	NA
756	X19A669.HOR_4091	East Asia	six-rowed	Mongolia	spring	landrace	-	-	-	-	-	-	-	-	-	-	-	-	-	-	-	-	-	NA
757	X19A674.HOR_4420	East Asia	six-rowed	Mongolia	spring	landrace	-	-	-	-	-	-	-	-	-	-	-	-	-	-	-	-	-	NA
758	X19A675.HOR_4421	East Asia	six-rowed	Mongolia	spring	landrace	-	-	-	-	-	-	-	-	-	-	-	-	-	-	-	-	-	NA
759	X19A677.HOR_4443	East Asia	six-rowed	Mongolia	spring	landrace	-	-	-	-	-	-	-	-	-	-	-	-	-	-	-	-	-	NA
760	X19A684.HOR_4602	East Asia	six-rowed	Mongolia	spring	landrace	-	-	-	-	-	-	-	-	-	-	-	-	-	-	-	-	-	NA
761	X19A189.HOR_10589	East Asia	six-rowed	People's Republic of Korea	winter	landrace	-	-	-	-	-	-	-	-	-	-	-	-	-	-	-	-	-	NA
762	X19A210.HOR_11024	East Asia	six-rowed	People's Republic of Korea	spring	cultivar	-	-	-	-	-	-	-	-	-	-	-	-	-	-	-	-	-	NA
763	X19A211.HOR_11033	East Asia	six-rowed	People's Republic of Korea	spring	cultivar	-	-	-	-	-	-	-	-	-	-	-	-	-	-	-	-	-	NA
764	X19A119.HOR_11039	East Asia	six-rowed	People's Republic of Korea	winter	cultivar	-	-	-	-	-	-	-	-	-	-	-	-	-	-	-	-	-	NA
765	X19A212.HOR_11056	East Asia	six-rowed	People's Republic of Korea	spring	cultivar	-	-	-	-	-	-	-	-	-	-	-	-	-	-	-	-	-	NA
766	X19A65.HOR_11083	East Asia	six-rowed	People's Republic of Korea	winter	cultivar	-	-	-	-	-	-	-	-	-	-	-	-	-	-	-	-	-	NA
767	X15A10.HOR_11101	East Asia	six-rowed	People's Republic of Korea	winter	cultivar	-	-	-	-	-	-	-	-	-	-	-	-	-	-	-	-	-	NA
768	X19A218.HOR_11146	East Asia	six-rowed	People's Republic of Korea	spring	landrace	-	-	-	-	-	-	-	-	-	-	-	-	-	-	-	-	-	NA
769	X19A239.HOR_12745	East Asia	six-rowed	People's Republic of Korea	spring	landrace	-	-	-	-	-	-	-	-	-	-	-	-	-	-	-	-	-	NA
770	Vladivostok (SV017)	East Asia	six-rowed	China	spring	cultivar	-	-	-	-	-	-	-	-	-	-	-	-	-	-	-	-	-	NA
771	Sanchiang Fuchin (SV024)	East Asia	six-rowed	China	spring	cultivar	-	-	-	-	-	-	-	-	-	-	-	-	-	-	-	-	-	NA
772	CI1615 (KB135)	East Asia	six-rowed	China	spring	breeding line	-	-	-	-	-	-	-	-	-	-	-	-	-	-	-	-	-	NA
773	CI14219 (KB117)	East Asia	six-rowed	Mongolia	spring	landrace	-	-	-	-	-	-	-	-	-	-	-	-	-	-	-	-	-	NA
774	PI190781 (KB107)	East Asia	six-rowed	Taiwan	spring	landrace	-	-	-	-	-	-	-	-	-	-	-	-	-	-	-	-	-	NA
775	X19A683.HOR_4588	East Asia	six-rowed	Mongolia	spring	landrace	-	-	-	-	-	-	-	-	-	-	-	-	-	-	-	-	-	NA
776	X19A603.HOR_2357	East Asia	six-rowed	China	spring	landrace	-	-	-	-	-	-	-	-	-	-	-	-	-	-	-	-	-	NA
777	X19A237.HOR_12402	Europe	six-rowed	Albania	spring	landrace	-	-	-	-	-	-	-	-	-	-	-	-	-	-	-	-	-	NA
778	X19A523.HOR_772	Europe	six-rowed	Albania	spring	landrace	-	-	-	-	-	-	-	-	-	-	-	-	-	-	-	-	-	NA
779	X19A484.HOR_93	Europe	six-rowed	Austria	spring	landrace	-	-	-	-	-	-	-	-	-	-	-	-	-	-	-	-	-	NA
780	X19A482.HOR_51	Europe	six-rowed	Bulgaria	spring	landrace	-	-	-	-	-	-	-	-	-	-	-	-	-	-	-	-	-	NA
781	X15A31.HOR_12157	Europe	six-rowed	Switzerland	winter	landrace	-	-	-	-	-	-	-	-	-	-	-	-	-	-	-	-	-	NA
782	X15A36.HOR_12188	Europe	six-rowed	Switzerland	winter	landrace	-	-	-	-	-	-	-	-	-	-	-	-	-	-	-	-	-	NA
783	X19A600.HOR_2180	Europe	six-rowed	Czechoslovakia	spring	cultivar	-	-	-	-	-	-	-	-	-	-	-	-	-	-	-	-	-	NA
784	X19A102.HOR_1361	Europe	six-rowed	Germany	winter	landrace	-	-	-	-	-	-	-	-	-	-	-	-	-	-	-	-	-	NA
785	X19A316.HOR_15119	Europe	six-rowed	Germany	spring	cultivar	-	-	-	-	-	-	-	-	-	-	-	-	-	-	-	-	-	NA
786	X19A317.HOR_15124	Europe	six-rowed	Germany	spring	landrace	-	-	-	-	-	-	-	-	-	-	-	-	-	-	-	-	-	NA
787	X19A318.HOR_15126	Europe	six-rowed	Germany	spring	cultivar	-	-	-	-	-	-	-	-	-	-	-	-	-	-	-	-	-	NA
788	X19A688.HOR_4815	Europe	six-rowed	Denmark	spring	landrace	-	-	-	-	-	-	-	-	-	-	-	-	-	-	-	-	-	NA
789	X19A259.HOR_13928	Europe	six-rowed	Spain	spring	landrace	-	-	-	-	-	-	-	-	-	-	-	-	-	-	-	-	-	NA
790	X19A196.HOR_13942	Europe	six-rowed	Spain	spring	landrace	-	-	-	-	-	-	-	-	-	-	-	-	-	-	-	-	-	NA
791	X19A283.HOR_14382	Europe	six-rowed	Spain	spring	landrace	-	-	-	-	-	-	-	-	-	-	-	-	-	-	-	-	-	NA
792	X19A20.HOR_17618	Europe	six-rowed	Spain	winter	landrace	-	-	-	-	-	-	-	-	-	-	-	-	-	-	-	-	-	NA
793	X19A46.HOR_19526	Europe	six-rowed	Spain	winter	landrace	-	-	-	-	-	-	-	-	-	-	-	-	-	-	-	-	-	NA
794	X19A50.HOR_19593	Europe	six-rowed	Spain	winter	landrace	-	-	-	-	-	-	-	-	-	-	-	-	-	-	-	-	-	NA
795	X19A664.HOR_4055	Europe	six-rowed	Spain	spring	cultivar	-	-	-	-	-	-	-	-	-	-	-	-	-	-	-	-	-	NA
796	X19A819.HOR_8849	Europe	six-rowed	Spain	spring	landrace	-	-	-	-	-	-	-	-	-	-	-	-	-	-	-	-	-	NA
797	X19A820.HOR_8852	Europe	six-rowed	Spain	spring	landrace	-	-	-	-	-	-	-	-	-	-	-	-	-	-	-	-	-	NA
798	X19A292.HOR_14703	Europe	six-rowed	Finland	spring	landrace	-	-	-	-	-	-	-	-	-	-	-	-	-	-	-	-	-	NA
799	X19A319.HOR_15154	Europe	six-rowed	Finland	spring	landrace	-	-	-	-	-	-	-	-	-	-	-	-	-	-	-	-	-	NA
800	X19A450.HOR_19050	Europe	six-rowed	Finland	spring	landrace	-	-	-	-	-	-	-	-	-	-	-	-	-	-	-	-	-	NA
801	X19A194.HOR_10990	Europe	six-rowed	France	spring	landrace	-	-	-	-	-	-	-	-	-	-	-	-	-	-	-	-	-	NA
802	X19A538.HOR_1133	Europe	six-rowed	France	spring	landrace	-	-	-	-	-	-	-	-	-	-	-	-	-	-	-	-	-	NA
803	X19A235.HOR_12070	Europe	six-rowed	France	spring	cultivar	-	-	-	-	-	-	-	-	-	-	-	-	-	-	-	-	-	NA
804	X15A29.HOR_12072	Europe	six-rowed	France	winter	landrace	-	-	-	-	-	-	-	-	-	-	-	-	-	-	-	-	-	NA
805	X19A130.HOR_3179	Europe	six-rowed	France	winter	cultivar	-	-	-	-	-	-	-	-	-	-	-	-	-	-	-	-	-	NA
806	X19A451.HOR_19129	Europe	six-rowed	United Kingdom	spring	cultivar	-	-	-	-	-	-	-	-	-	-	-	-	-	-	-	-	-	NA
807	X19A73.HOR_1013	Europe	six-rowed	Greece	winter	landrace	-	-	-	-	-	-	-	-	-	-	-	-	-	-	-	-	-	NA
808	X19A74.HOR_1020	Europe	six-rowed	Greece	winter	landrace	-	-	-	-	-	-	-	-	-	-	-	-	-	-	-	-	-	NA
809	X19A539.HOR_1158	Europe	six-rowed	Greece	spring	landrace	-	-	-	-	-	-	-	-	-	-	-	-	-	-	-	-	-	NA
810	X19A546.HOR_1234	Europe	six-rowed	Greece	spring	landrace	-	-	-	-	-	-	-	-	-	-	-	-	-	-	-	-	-	NA
811	X19A548.HOR_1253	Europe	six-rowed	Greece	spring	landrace	-	-	-	-	-	-	-	-	-	-	-	-	-	-	-	-	-	NA
812	X19A552.HOR_1267	Europe	six-rowed	Greece	spring	landrace	-	-	-	-	-	-	-	-	-	-	-	-	-	-	-	-	-	NA
813	X19A491.HOR_1284	Europe	six-rowed	Greece	spring	landrace	-	-	-	-	-	-	-	-	-	-	-	-	-	-	-	-	-	NA
814	X19A485.HOR_133	Europe	six-rowed	Greece	spring	landrace	-	-	-	-	-	-	-	-	-	-	-	-	-	-	-	-	-	NA
815	X19A554.HOR_1384	Europe	six-rowed	Greece	spring	landrace	-	-	-	-	-	-	-	-	-	-	-	-	-	-	-	-	-	NA
816	X19A337.HOR_15638	Europe	six-rowed	Greece	spring	landrace	-	-	-	-	-	-	-	-	-	-	-	-	-	-	-	-	-	NA
817	X19A423.HOR_18267	Europe	six-rowed	Greece	spring	landrace	-	-	-	-	-	-	-	-	-	-	-	-	-	-	-	-	-	NA
818	X19A159.HOR_4402	Europe	six-rowed	Greece	winter	landrace	-	-	-	-	-	-	-	-	-	-	-	-	-	-	-	-	-	NA
819	X19A152.HOR_4403	Europe	six-rowed	Greece	winter	landrace	-	-	-	-	-	-	-	-	-	-	-	-	-	-	-	-	-	NA
820	X19A153.HOR_4404	Europe	six-rowed	Greece	winter	landrace	-	-	-	-	-	-	-	-	-	-	-	-	-	-	-	-	-	NA
821	X19A723.HOR_6954	Europe	six-rowed	Greece	spring	landrace	-	-	-	-	-	-	-	-	-	-	-	-	-	-	-	-	-	NA
822	X19A514.HOR_703	Europe	six-rowed	Greece	spring	landrace	-	-	-	-	-	-	-	-	-	-	-	-	-	-	-	-	-	NA
823	X19A515.HOR_706	Europe	six-rowed	Greece	spring	landrace	-	-	-	-	-	-	-	-	-	-	-	-	-	-	-	-	-	NA
824	X19A516.HOR_714	Europe	six-rowed	Greece	spring	landrace	-	-	-	-	-	-	-	-	-	-	-	-	-	-	-	-	-	NA
825	X19A517.HOR_719	Europe	six-rowed	Greece	spring	landrace	-	-	-	-	-	-	-	-	-	-	-	-	-	-	-	-	-	NA
826	X19A518.HOR_727	Europe	six-rowed	Greece	spring	landrace	-	-	-	-	-	-	-	-	-	-	-	-	-	-	-	-	-	NA
827	X19A519.HOR_730	Europe	six-rowed	Greece	spring	landrace	-	-	-	-	-	-	-	-	-	-	-	-	-	-	-	-	-	NA
828	X19A536.HOR_760	Europe	six-rowed	Greece	spring	landrace	-	-	-	-	-	-	-	-	-	-	-	-	-	-	-	-	-	NA
829	X19A520.HOR_763	Europe	six-rowed	Greece	spring	landrace	-	-	-	-	-	-	-	-	-	-	-	-	-	-	-	-	-	NA
830	X19A527.HOR_846	Europe	six-rowed	Greece	spring	landrace	-	-	-	-	-	-	-	-	-	-	-	-	-	-	-	-	-	NA
831	X19A69.HOR_980	Europe	six-rowed	Greece	winter	landrace	-	-	-	-	-	-	-	-	-	-	-	-	-	-	-	-	-	NA
832	X19A70.HOR_987	Europe	six-rowed	Greece	winter	landrace	-	-	-	-	-	-	-	-	-	-	-	-	-	-	-	-	-	NA
833	X19A866.HOR_10044	Europe	six-rowed	Italy	spring	landrace	-	-	-	-	-	-	-	-	-	-	-	-	-	-	-	-	-	NA
834	X19A185.HOR_10228	Europe	six-rowed	Italy	winter	landrace	-	-	-	-	-	-	-	-	-	-	-	-	-	-	-	-	-	NA
835	X19A885.HOR_10560	Europe	six-rowed	Italy	spring	landrace	-	-	-	-	-	-	-	-	-	-	-	-	-	-	-	-	-	NA
836	X19A205.HOR_10787	Europe	six-rowed	Italy	spring	landrace	-	-	-	-	-	-	-	-	-	-	-	-	-	-	-	-	-	NA
837	X19A206.HOR_10793	Europe	six-rowed	Italy	spring	landrace	-	-	-	-	-	-	-	-	-	-	-	-	-	-	-	-	-	NA
838	X19A234.HOR_11480	Europe	six-rowed	Italy	spring	landrace	-	-	-	-	-	-	-	-	-	-	-	-	-	-	-	-	-	NA
839	X19A238.HOR_12412	Europe	six-rowed	Italy	spring	landrace	-	-	-	-	-	-	-	-	-	-	-	-	-	-	-	-	-	NA
840	X19A242.HOR_12791	Europe	six-rowed	Italy	spring	landrace	-	-	-	-	-	-	-	-	-	-	-	-	-	-	-	-	-	NA
841	X19A176.HOR_9249	Europe	six-rowed	Italy	winter	landrace	-	-	-	-	-	-	-	-	-	-	-	-	-	-	-	-	-	NA
842	X19A177.HOR_9250	Europe	six-rowed	Italy	winter	landrace	-	-	-	-	-	-	-	-	-	-	-	-	-	-	-	-	-	NA
843	X19A178.HOR_9255	Europe	six-rowed	Italy	winter	landrace	-	-	-	-	-	-	-	-	-	-	-	-	-	-	-	-	-	NA
844	X19A179.HOR_9271	Europe	six-rowed	Italy	winter	landrace	-	-	-	-	-	-	-	-	-	-	-	-	-	-	-	-	-	NA
845	X19A843.HOR_9709	Europe	six-rowed	Italy	spring	landrace	-	-	-	-	-	-	-	-	-	-	-	-	-	-	-	-	-	NA
846	X19A854.HOR_9910	Europe	six-rowed	Italy	spring	landrace	-	-	-	-	-	-	-	-	-	-	-	-	-	-	-	-	-	NA
847	X19A856.HOR_9911	Europe	six-rowed	Italy	spring	landrace	-	-	-	-	-	-	-	-	-	-	-	-	-	-	-	-	-	NA
848	X19A354.HOR_15884	Europe	six-rowed	Poland	spring	landrace	-	-	-	-	-	-	-	-	-	-	-	-	-	-	-	-	-	NA
849	X19A596.HOR_2099	Europe	six-rowed	Poland	spring	cultivar	-	-	-	-	-	-	-	-	-	-	-	-	-	-	-	-	-	NA
850	X19A818.HOR_8819	Europe	six-rowed	Poland	spring	landrace	-	-	-	-	-	-	-	-	-	-	-	-	-	-	-	-	-	NA
851	X19A51.HOR_19653	Europe	six-rowed	Romania	winter	cultivar	-	-	-	-	-	-	-	-	-	-	-	-	-	-	-	-	-	NA
852	X19A136.HOR_3369	Europe	six-rowed	Russia	winter	landrace	-	-	-	-	-	-	-	-	-	-	-	-	-	-	-	-	-	NA
853	X19A137.HOR_3460	Europe	six-rowed	Russia	winter	landrace	-	-	-	-	-	-	-	-	-	-	-	-	-	-	-	-	-	NA
854	X19A753.HOR_7428	Europe	six-rowed	Russia	spring	landrace	-	-	-	-	-	-	-	-	-	-	-	-	-	-	-	-	-	NA
855	X19A752.HOR_7375	Europe	six-rowed	Slovakia	spring	landrace	-	-	-	-	-	-	-	-	-	-	-	-	-	-	-	-	-	NA
856	X19A574.HOR_1734	Europe	six-rowed	Sweden	spring	cultivar	-	-	-	-	-	-	-	-	-	-	-	-	-	-	-	-	-	NA
857	X19A449.HOR_18935	Europe	six-rowed	Sweden	spring	cultivar	-	-	-	-	-	-	-	-	-	-	-	-	-	-	-	-	-	NA
858	X19A893.HOR_21681	Europe	six-rowed	Sweden	spring	cultivar	-	-	-	-	-	-	-	-	-	-	-	-	-	-	-	-	-	NA
859	Caveda (SV231)	Europe	six-rowed	Bulgaria	spring	cultivar	-	-	-	-	-	-	-	-	-	-	-	-	-	-	-	-	-	NA
860	Tuxsky nahy (SV264)	Europe	six-rowed	Chehoslovakia	spring	cultivar	-	-	-	-	-	-	-	-	-	-	-	-	-	-	-	-	-	NA
861	Tammi (SV223)	Europe	six-rowed	Finland	spring	cultivar	-	-	-	-	-	-	-	-	-	-	-	-	-	-	-	-	-	NA
862	Olli (SV246)	Europe	six-rowed	Finland	spring	cultivar	-	-	-	-	-	-	-	-	-	-	-	-	-	-	-	-	-	NA
863	Oldenburger Landgerste (SV238)	Europe	six-rowed	Germany	spring	cultivar	-	-	-	-	-	-	-	-	-	-	-	-	-	-	-	-	-	NA
864	Orayio (SV209)	Europe	six-rowed	Italy	spring	cultivar	-	-	-	-	-	-	-	-	-	-	-	-	-	-	-	-	-	NA
865	Tripoli (SV254)	Europe	six-rowed	Italy	spring	cultivar	-	-	-	-	-	-	-	-	-	-	-	-	-	-	-	-	-	NA
866	Badajoy (SV230)	Europe	six-rowed	Spain	spring	cultivar	-	-	-	-	-	-	-	-	-	-	-	-	-	-	-	-	-	NA
867	Ribofardo (SV252)	Europe	six-rowed	Spain	spring	cultivar	-	-	-	-	-	-	-	-	-	-	-	-	-	-	-	-	-	NA
868	Valencia (SV253)	Europe	six-rowed	Spain	spring	cultivar	-	-	-	-	-	-	-	-	-	-	-	-	-	-	-	-	-	NA
869	Erhart Frederickson (SV222)	Europe	six-rowed	Sweden	spring	cultivar	-	-	-	-	-	-	-	-	-	-	-	-	-	-	-	-	-	NA
870	Vega (SV245)	Europe	six-rowed	Sweden	spring	cultivar	-	-	-	-	-	-	-	-	-	-	-	-	-	-	-	-	-	NA
871	Darmatishe (SV212)	Europe	six-rowed	Yugoslavia	spring	cultivar	-	-	-	-	-	-	-	-	-	-	-	-	-	-	-	-	-	NA
872	PI268187 (KB122)	Europe	six-rowed	Croatia	spring	cultivar	-	-	-	-	-	-	-	-	-	-	-	-	-	-	-	-	-	NA
873	PI405802 (KB102)	Europe	six-rowed	Macedonia	spring	landrace	-	-	-	-	-	-	-	-	-	-	-	-	-	-	-	-	-	NA
874	PI420463 (KB103)	Europe	six-rowed	Macedonia	spring	landrace	-	-	-	-	-	-	-	-	-	-	-	-	-	-	-	-	-	NA
875	PI539120 (KB116)	Europe	six-rowed	Sweden	spring	cultivar	-	-	-	-	-	-	-	-	-	-	-	-	-	-	-	-	-	NA
876	PI370970 (KB152)	Europe	six-rowed	Switzerland	spring	landrace	-	-	-	-	-	-	-	-	-	-	-	-	-	-	-	-	-	NA
877	Medallion (KB147)	Europe	six-rowed	United Kingdom	spring	cultivar	-	-	-	-	-	-	-	-	-	-	-	-	-	-	-	-	-	NA
878	PI327680 (KB111)	Europe	six-rowed	Ukraine	spring	landrace	-	-	-	-	-	-	-	-	-	-	-	-	-	-	-	-	-	NA
879	CI13453 (KB124)	Europe	six-rowed	Romania	spring	cultivar	-	-	-	-	-	-	-	-	-	-	-	-	-	-	-	-	-	NA
880	PI328790 (KB164)	Europe	six-rowed	Romania	spring	landrace	-	-	-	-	-	-	-	-	-	-	-	-	-	-	-	-	-	NA
881	Rumanian 19 (SV232)	Europe	six-rowed	Romania	spring	cultivar	-	-	-	-	-	-	-	-	-	-	-	-	-	-	-	-	-	NA
882	Moldavia (SV257)	Europe	six-rowed	Romania	spring	cultivar	-	-	-	-	-	-	-	-	-	-	-	-	-	-	-	-	-	NA
883	X19A865.HOR_10026	North America	six-rowed	Canada	spring	cultivar	-	-	-	-	-	-	-	-	-	-	-	-	-	-	-	-	-	NA
884	X19A880.HOR_10296	North America	six-rowed	Canada	spring	cultivar	-	-	-	-	-	-	-	-	-	-	-	-	-	-	-	-	-	NA
885	X19A297.HOR_14776	North America	six-rowed	Canada	spring	landrace	-	-	-	-	-	-	-	-	-	-	-	-	-	-	-	-	-	NA
886	X19A327.HOR_15390	North America	six-rowed	Canada	spring	landrace	-	-	-	-	-	-	-	-	-	-	-	-	-	-	-	-	-	NA
887	X19A329.HOR_15405	North America	six-rowed	Canada	spring	landrace	-	-	-	-	-	-	-	-	-	-	-	-	-	-	-	-	-	NA
888	X19A355.HOR_15886	North America	six-rowed	Canada	spring	landrace	-	-	-	-	-	-	-	-	-	-	-	-	-	-	-	-	-	NA
889	X19A610.HOR_2403	North America	six-rowed	Canada	spring	cultivar	-	-	-	-	-	-	-	-	-	-	-	-	-	-	-	-	-	NA
890	X19A618.HOR_2517	North America	six-rowed	Canada	spring	cultivar	-	-	-	-	-	-	-	-	-	-	-	-	-	-	-	-	-	NA
891	X19A702.HOR_4502	North America	six-rowed	Canada	spring	cultivar	-	-	-	-	-	-	-	-	-	-	-	-	-	-	-	-	-	NA
892	X19A426.HOR_18381	North America	six-rowed	Mexico	spring	cultivar	-	-	-	-	-	-	-	-	-	-	-	-	-	-	-	-	-	NA
893	X19A197.HOR_10695	North America	six-rowed	USA	spring	cultivar	-	-	-	-	-	-	-	-	-	-	-	-	-	-	-	-	-	NA
894	X19A207.HOR_10848	North America	six-rowed	USA	spring	cultivar	-	-	-	-	-	-	-	-	-	-	-	-	-	-	-	-	-	NA
895	X19A232.HOR_11448	North America	six-rowed	USA	spring	landrace	-	-	-	-	-	-	-	-	-	-	-	-	-	-	-	-	-	NA
896	X19A233.HOR_11450	North America	six-rowed	USA	spring	landrace	-	-	-	-	-	-	-	-	-	-	-	-	-	-	-	-	-	NA
897	X19A291.HOR_14689	North America	six-rowed	USA	spring	landrace	-	-	-	-	-	-	-	-	-	-	-	-	-	-	-	-	-	NA
898	X19A413.HOR_15895	North America	six-rowed	USA	spring	landrace	-	-	-	-	-	-	-	-	-	-	-	-	-	-	-	-	-	NA
899	X19A111.HOR_2469	North America	six-rowed	USA	NA	cultivar	-	-	-	-	-	-	-	-	-	-	-	-	-	-	-	-	-	NA
900	X19A613.HOR_2478	North America	six-rowed	USA	spring	landrace	-	-	-	-	-	-	-	-	-	-	-	-	-	-	-	-	-	NA
901	X19A493.HOR_257	North America	six-rowed	USA	spring	cultivar	-	-	-	-	-	-	-	-	-	-	-	-	-	-	-	-	-	NA
902	X19A623.HOR_2598	North America	six-rowed	USA	spring	cultivar	-	-	-	-	-	-	-	-	-	-	-	-	-	-	-	-	-	NA
903	X19A494.HOR_264	North America	six-rowed	USA	spring	cultivar	-	-	-	-	-	-	-	-	-	-	-	-	-	-	-	-	-	NA
904	X19A628.HOR_2747	North America	six-rowed	USA	spring	cultivar	-	-	-	-	-	-	-	-	-	-	-	-	-	-	-	-	-	NA
905	X19A112.HOR_2748	North America	six-rowed	USA	winter	cultivar	-	-	-	-	-	-	-	-	-	-	-	-	-	-	-	-	-	NA
906	X19A629.HOR_2749	North America	six-rowed	USA	spring	cultivar	-	-	-	-	-	-	-	-	-	-	-	-	-	-	-	-	-	NA
907	X19A630.HOR_2752	North America	six-rowed	USA	spring	cultivar	-	-	-	-	-	-	-	-	-	-	-	-	-	-	-	-	-	NA
908	X19A631.HOR_2757	North America	six-rowed	USA	spring	cultivar	-	-	-	-	-	-	-	-	-	-	-	-	-	-	-	-	-	NA
909	X19A632.HOR_2764	North America	six-rowed	USA	spring	cultivar	-	-	-	-	-	-	-	-	-	-	-	-	-	-	-	-	-	NA
910	X19A495.HOR_282	North America	six-rowed	USA	spring	cultivar	-	-	-	-	-	-	-	-	-	-	-	-	-	-	-	-	-	NA
911	X19A126.HOR_3146	North America	six-rowed	USA	winter	cultivar	-	-	-	-	-	-	-	-	-	-	-	-	-	-	-	-	-	NA
912	X19A648.HOR_3726	North America	six-rowed	USA	spring	cultivar	-	-	-	-	-	-	-	-	-	-	-	-	-	-	-	-	-	NA
913	X19A651.HOR_3728	North America	six-rowed	USA	spring	cultivar	-	-	-	-	-	-	-	-	-	-	-	-	-	-	-	-	-	NA
914	X19A657.HOR_3926	North America	six-rowed	USA	spring	cultivar	-	-	-	-	-	-	-	-	-	-	-	-	-	-	-	-	-	NA
915	X19A658.HOR_3927	North America	six-rowed	USA	spring	cultivar	-	-	-	-	-	-	-	-	-	-	-	-	-	-	-	-	-	NA
916	X19A660.HOR_4018	North America	six-rowed	USA	spring	cultivar	-	-	-	-	-	-	-	-	-	-	-	-	-	-	-	-	-	NA
917	X19A668.HOR_4065	North America	six-rowed	USA	spring	cultivar	-	-	-	-	-	-	-	-	-	-	-	-	-	-	-	-	-	NA
918	X19A691.HOR_4114	North America	six-rowed	USA	spring	cultivar	-	-	-	-	-	-	-	-	-	-	-	-	-	-	-	-	-	NA
919	X19A147.HOR_4273	North America	six-rowed	USA	winter	landrace	-	-	-	-	-	-	-	-	-	-	-	-	-	-	-	-	-	NA
920	X19A678.HOR_4447	North America	six-rowed	USA	spring	cultivar	-	-	-	-	-	-	-	-	-	-	-	-	-	-	-	-	-	NA
921	X19A158.HOR_4696	North America	six-rowed	USA	winter	cultivar	-	-	-	-	-	-	-	-	-	-	-	-	-	-	-	-	-	NA
922	X19A689.HOR_4829	North America	six-rowed	USA	spring	landrace	-	-	-	-	-	-	-	-	-	-	-	-	-	-	-	-	-	NA
923	X19A761.HOR_7505	North America	six-rowed	USA	spring	cultivar	-	-	-	-	-	-	-	-	-	-	-	-	-	-	-	-	-	NA
924	X19A786.HOR_8216	North America	six-rowed	USA	spring	cultivar	-	-	-	-	-	-	-	-	-	-	-	-	-	-	-	-	-	NA
925	X19A832.HOR_9492	North America	six-rowed	USA	spring	cultivar	-	-	-	-	-	-	-	-	-	-	-	-	-	-	-	-	-	NA
926	X19A180.HOR_9519	North America	six-rowed	USA	winter	cultivar	-	-	-	-	-	-	-	-	-	-	-	-	-	-	-	-	-	NA
927	X19A835.HOR_9532	North America	six-rowed	USA	spring	cultivar	-	-	-	-	-	-	-	-	-	-	-	-	-	-	-	-	-	NA
928	X19A840.HOR_9573	North America	six-rowed	USA	spring	cultivar	-	-	-	-	-	-	-	-	-	-	-	-	-	-	-	-	-	NA
929	X19A848.HOR_9815	North America	six-rowed	USA	spring	landrace	-	-	-	-	-	-	-	-	-	-	-	-	-	-	-	-	-	NA
930	Vantage (SV004)	North America	six-rowed	Canada	spring	cultivar	-	-	-	-	-	-	-	-	-	-	-	-	-	-	-	-	-	NA
931	Peatland (SV005)	North America	six-rowed	USA	spring	cultivar	-	-	-	-	-	-	-	-	-	-	-	-	-	-	-	-	-	NA
932	03WA-104 (2400)	North America	six-rowed	Washington	spring	breeding line	-	-	-	-	-	-	-	-	-	-	-	-	-	-	-	-	-	NA
933	03WA-133-A (2040)	North America	six-rowed	Washington	spring	breeding line	-	-	-	-	-	-	-	-	-	-	-	-	-	-	-	-	-	NA
934	03WA-133-B (2071)	North America	six-rowed	Washington	spring	breeding line	-	-	-	-	-	-	-	-	-	-	-	-	-	-	-	-	-	NA
935	03WA-182 (2013)	North America	six-rowed	Washington	spring	breeding line	-	-	-	-	-	-	-	-	-	-	-	-	-	-	-	-	-	NA
936	03WA-193 (2422)	North America	six-rowed	Washington	spring	breeding line	-	-	-	-	-	-	-	-	-	-	-	-	-	-	-	-	-	NA
937	03WA-199-B (2222)	North America	six-rowed	Washington	spring	breeding line	-	-	-	-	-	-	-	-	-	-	-	-	-	-	-	-	-	NA
938	03WA-199-C (2300)	North America	six-rowed	Washington	spring	breeding line	-	-	-	-	-	-	-	-	-	-	-	-	-	-	-	-	-	NA
939	03WA-233 (2287)	North America	six-rowed	Washington	spring	breeding line	-	-	-	-	-	-	-	-	-	-	-	-	-	-	-	-	-	NA
940	04AB010 (2720)	North America	six-rowed	Aberdeen	spring	breeding line	-	-	-	-	-	-	-	-	-	-	-	-	-	-	-	-	-	NA
941	04AB011-A (2398)	North America	six-rowed	Aberdeen	spring	breeding line	-	-	-	-	-	-	-	-	-	-	-	-	-	-	-	-	-	NA
942	04AB011-B (2778)	North America	six-rowed	Aberdeen	spring	breeding line	-	-	-	-	-	-	-	-	-	-	-	-	-	-	-	-	-	NA
943	04AB017-B (2363)	North America	six-rowed	Aberdeen	spring	breeding line	-	-	-	-	-	-	-	-	-	-	-	-	-	-	-	-	-	NA
944	04AB018-A (2635)	North America	six-rowed	Aberdeen	spring	breeding line	-	-	-	-	-	-	-	-	-	-	-	-	-	-	-	-	-	NA
945	04AB018-B (2550)	North America	six-rowed	Aberdeen	spring	breeding line	-	-	-	-	-	-	-	-	-	-	-	-	-	-	-	-	-	NA
946	04AB021-B (2481)	North America	six-rowed	Aberdeen	spring	breeding line	-	-	-	-	-	-	-	-	-	-	-	-	-	-	-	-	-	NA
947	04AB022-A (2004)	North America	six-rowed	Aberdeen	spring	breeding line	-	-	-	-	-	-	-	-	-	-	-	-	-	-	-	-	-	NA
948	04AB022-B (2588)	North America	six-rowed	Aberdeen	spring	breeding line	-	-	-	-	-	-	-	-	-	-	-	-	-	-	-	-	-	NA
949	04AB022-C (2377)	North America	six-rowed	Aberdeen	spring	breeding line	-	-	-	-	-	-	-	-	-	-	-	-	-	-	-	-	-	NA
950	04AB022-D (2512)	North America	six-rowed	Aberdeen	spring	breeding line	-	-	-	-	-	-	-	-	-	-	-	-	-	-	-	-	-	NA
951	04AB022-E (2240)	North America	six-rowed	Aberdeen	spring	breeding line	-	-	-	-	-	-	-	-	-	-	-	-	-	-	-	-	-	NA
952	04AB023 (2618)	North America	six-rowed	Aberdeen	spring	breeding line	-	-	-	-	-	-	-	-	-	-	-	-	-	-	-	-	-	NA
953	04AB025-A (2025)	North America	six-rowed	Aberdeen	spring	breeding line	-	-	-	-	-	-	-	-	-	-	-	-	-	-	-	-	-	NA
954	04AB025-B (2316)	North America	six-rowed	Aberdeen	spring	breeding line	-	-	-	-	-	-	-	-	-	-	-	-	-	-	-	-	-	NA
955	04AB025-C (2510)	North America	six-rowed	Aberdeen	spring	breeding line	-	-	-	-	-	-	-	-	-	-	-	-	-	-	-	-	-	NA
956	04AB025-D (2247)	North America	six-rowed	Aberdeen	spring	breeding line	-	-	-	-	-	-	-	-	-	-	-	-	-	-	-	-	-	NA
957	04AB030 (2070)	North America	six-rowed	Aberdeen	spring	breeding line	-	-	-	-	-	-	-	-	-	-	-	-	-	-	-	-	-	NA
958	04AB032 (2684)	North America	six-rowed	Aberdeen	spring	breeding line	-	-	-	-	-	-	-	-	-	-	-	-	-	-	-	-	-	NA
959	04AB034 (2542)	North America	six-rowed	Aberdeen	spring	breeding line	-	-	-	-	-	-	-	-	-	-	-	-	-	-	-	-	-	NA
960	04AB041-A (2657)	North America	six-rowed	Aberdeen	spring	breeding line	-	-	-	-	-	-	-	-	-	-	-	-	-	-	-	-	-	NA
961	04AB041-B (2179)	North America	six-rowed	Aberdeen	spring	breeding line	-	-	-	-	-	-	-	-	-	-	-	-	-	-	-	-	-	NA
962	04AB041-C (2376)	North America	six-rowed	Aberdeen	spring	breeding line	-	-	-	-	-	-	-	-	-	-	-	-	-	-	-	-	-	NA
963	04AB042 (2454)	North America	six-rowed	Aberdeen	spring	breeding line	-	-	-	-	-	-	-	-	-	-	-	-	-	-	-	-	-	NA
964	04AB049 (2565)	North America	six-rowed	Aberdeen	spring	breeding line	-	-	-	-	-	-	-	-	-	-	-	-	-	-	-	-	-	NA
965	04AB050 (2728)	North America	six-rowed	Aberdeen	spring	breeding line	-	-	-	-	-	-	-	-	-	-	-	-	-	-	-	-	-	NA
966	04AB056-A (2606)	North America	six-rowed	Aberdeen	spring	breeding line	-	-	-	-	-	-	-	-	-	-	-	-	-	-	-	-	-	NA
967	04AB056-B (2560)	North America	six-rowed	Aberdeen	spring	breeding line	-	-	-	-	-	-	-	-	-	-	-	-	-	-	-	-	-	NA
968	04AB056-C (2029)	North America	six-rowed	Aberdeen	spring	breeding line	-	-	-	-	-	-	-	-	-	-	-	-	-	-	-	-	-	NA
969	04AB057 (2660)	North America	six-rowed	Aberdeen	spring	breeding line	-	-	-	-	-	-	-	-	-	-	-	-	-	-	-	-	-	NA
970	04AB058 (2018)	North America	six-rowed	Aberdeen	spring	breeding line	-	-	-	-	-	-	-	-	-	-	-	-	-	-	-	-	-	NA
971	04AB059-A (2774)	North America	six-rowed	Aberdeen	spring	breeding line	-	-	-	-	-	-	-	-	-	-	-	-	-	-	-	-	-	NA
972	04AB059-B (2528)	North America	six-rowed	Aberdeen	spring	breeding line	-	-	-	-	-	-	-	-	-	-	-	-	-	-	-	-	-	NA
973	04AB060 (2139)	North America	six-rowed	Aberdeen	spring	breeding line	-	-	-	-	-	-	-	-	-	-	-	-	-	-	-	-	-	NA
974	04AB063 (2104)	North America	six-rowed	Aberdeen	spring	breeding line	-	-	-	-	-	-	-	-	-	-	-	-	-	-	-	-	-	NA
975	04AB068 (2284)	North America	six-rowed	Aberdeen	spring	breeding line	-	-	-	-	-	-	-	-	-	-	-	-	-	-	-	-	-	NA
976	04AB071 (2593)	North America	six-rowed	Aberdeen	spring	breeding line	-	-	-	-	-	-	-	-	-	-	-	-	-	-	-	-	-	NA
977	04AB076 (2654)	North America	six-rowed	Aberdeen	spring	breeding line	-	-	-	-	-	-	-	-	-	-	-	-	-	-	-	-	-	NA
978	04AB080 (2448)	North America	six-rowed	Aberdeen	spring	breeding line	-	-	-	-	-	-	-	-	-	-	-	-	-	-	-	-	-	NA
979	04AB085-A (2185)	North America	six-rowed	Aberdeen	spring	breeding line	-	-	-	-	-	-	-	-	-	-	-	-	-	-	-	-	-	NA
980	04AB085-B (2023)	North America	six-rowed	Aberdeen	spring	breeding line	-	-	-	-	-	-	-	-	-	-	-	-	-	-	-	-	-	NA
981	04AB087 (2663)	North America	six-rowed	Aberdeen	spring	breeding line	-	-	-	-	-	-	-	-	-	-	-	-	-	-	-	-	-	NA
982	04AB097-A (2134)	North America	six-rowed	Aberdeen	spring	breeding line	-	-	-	-	-	-	-	-	-	-	-	-	-	-	-	-	-	NA
983	04AB097-C (2590)	North America	six-rowed	Aberdeen	spring	breeding line	-	-	-	-	-	-	-	-	-	-	-	-	-	-	-	-	-	NA
984	04WA-112-A (2075)	North America	six-rowed	Washington	spring	breeding line	-	-	-	-	-	-	-	-	-	-	-	-	-	-	-	-	-	NA
985	04WA-112-B (2617)	North America	six-rowed	Washington	spring	breeding line	-	-	-	-	-	-	-	-	-	-	-	-	-	-	-	-	-	NA
986	04WA-112-C (2125)	North America	six-rowed	Washington	spring	breeding line	-	-	-	-	-	-	-	-	-	-	-	-	-	-	-	-	-	NA
987	04WA-112-D (2305)	North America	six-rowed	Washington	spring	breeding line	-	-	-	-	-	-	-	-	-	-	-	-	-	-	-	-	-	NA
988	04WA-116-A (2582)	North America	six-rowed	Washington	spring	breeding line	-	-	-	-	-	-	-	-	-	-	-	-	-	-	-	-	-	NA
989	04WA-116-B (2772)	North America	six-rowed	Washington	spring	breeding line	-	-	-	-	-	-	-	-	-	-	-	-	-	-	-	-	-	NA
990	04WA116-C (2012)	North America	six-rowed	Washington	spring	breeding line	-	-	-	-	-	-	-	-	-	-	-	-	-	-	-	-	-	NA
991	04WA-116-D (2355)	North America	six-rowed	Washington	spring	breeding line	-	-	-	-	-	-	-	-	-	-	-	-	-	-	-	-	-	NA
992	04WA-116-E (2752)	North America	six-rowed	Washington	spring	breeding line	-	-	-	-	-	-	-	-	-	-	-	-	-	-	-	-	-	NA
993	AQUILA (2279)	North America	six-rowed	Utah	spring	cultivar	-	-	-	-	-	-	-	-	-	-	-	-	-	-	-	-	-	NA
994	ARIZONA (2407)	North America	six-rowed	Utah	spring	cultivar	-	-	-	-	-	-	-	-	-	-	-	-	-	-	-	-	-	NA
995	B02-1 86-B (2163)	North America	six-rowed	Utah	spring	breeding line	-	-	-	-	-	-	-	-	-	-	-	-	-	-	-	-	-	NA
996	B02-1916 (2255)	North America	six-rowed	Utah	spring	breeding line	-	-	-	-	-	-	-	-	-	-	-	-	-	-	-	-	-	NA
997	B02-1925-A (2406)	North America	six-rowed	Utah	spring	breeding line	-	-	-	-	-	-	-	-	-	-	-	-	-	-	-	-	-	NA
998	B02-1925-B (2553)	North America	six-rowed	Utah	spring	breeding line	-	-	-	-	-	-	-	-	-	-	-	-	-	-	-	-	-	NA
999	B02-1935 (2115)	North America	six-rowed	Utah	spring	breeding line	-	-	-	-	-	-	-	-	-	-	-	-	-	-	-	-	-	NA
1000	B02-193-A (2624)	North America	six-rowed	Utah	spring	breeding line	-	-	-	-	-	-	-	-	-	-	-	-	-	-	-	-	-	NA
1001	B02-193-B (2224)	North America	six-rowed	Utah	spring	breeding line	-	-	-	-	-	-	-	-	-	-	-	-	-	-	-	-	-	NA
1002	BARI 6B01-2157 (2411)	North America	six-rowed	Anheuser-Busch	spring	breeding line	-	-	-	-	-	-	-	-	-	-	-	-	-	-	-	-	-	NA
1003	BARI 6B012208 (2068)	North America	six-rowed	Anheuser-Busch	spring	breeding line	-	-	-	-	-	-	-	-	-	-	-	-	-	-	-	-	-	NA
1004	BARI 6B01-2221 (2725)	North America	six-rowed	Anheuser-Busch	spring	breeding line	-	-	-	-	-	-	-	-	-	-	-	-	-	-	-	-	-	NA
1005	BARI 6B01-2513 (2182)	North America	six-rowed	Anheuser-Busch	spring	breeding line	-	-	-	-	-	-	-	-	-	-	-	-	-	-	-	-	-	NA
1006	BARI 6B02-3120 (2371)	North America	six-rowed	Anheuser-Busch	spring	breeding line	-	-	-	-	-	-	-	-	-	-	-	-	-	-	-	-	-	NA
1007	BARI 6B02-3165 (2478)	North America	six-rowed	Anheuser-Busch	spring	breeding line	-	-	-	-	-	-	-	-	-	-	-	-	-	-	-	-	-	NA
1008	BARI 6B02-3200 (2192)	North America	six-rowed	Anheuser-Busch	spring	breeding line	-	-	-	-	-	-	-	-	-	-	-	-	-	-	-	-	-	NA
1009	BARI 6B02-3206 (2235)	North America	six-rowed	Anheuser-Busch	spring	breeding line	-	-	-	-	-	-	-	-	-	-	-	-	-	-	-	-	-	NA
1010	BARI 6B02-3295 (2165)	North America	six-rowed	Anheuser-Busch	spring	breeding line	-	-	-	-	-	-	-	-	-	-	-	-	-	-	-	-	-	NA
1011	BARI 6B02-3306 (2563)	North America	six-rowed	Anheuser-Busch	spring	breeding line	-	-	-	-	-	-	-	-	-	-	-	-	-	-	-	-	-	NA
1012	BARI 6B02-3316 (2350)	North America	six-rowed	Anheuser-Busch	spring	breeding line	-	-	-	-	-	-	-	-	-	-	-	-	-	-	-	-	-	NA
1013	BARI 6B02-3338 (2033)	North America	six-rowed	Anheuser-Busch	spring	breeding line	-	-	-	-	-	-	-	-	-	-	-	-	-	-	-	-	-	NA
1014	BARI 6B02-3339 (2572)	North America	six-rowed	Anheuser-Busch	spring	breeding line	-	-	-	-	-	-	-	-	-	-	-	-	-	-	-	-	-	NA
1015	BARI 6B02-3496 (2665)	North America	six-rowed	Anheuser-Busch	spring	breeding line	-	-	-	-	-	-	-	-	-	-	-	-	-	-	-	-	-	NA
1016	BARI 6B03-4098 (2578)	North America	six-rowed	Anheuser-Busch	spring	breeding line	-	-	-	-	-	-	-	-	-	-	-	-	-	-	-	-	-	NA
1017	BARI 6B03-4105 (2727)	North America	six-rowed	Anheuser-Busch	spring	breeding line	-	-	-	-	-	-	-	-	-	-	-	-	-	-	-	-	-	NA
1018	BARI 6B03-4177 (2556)	North America	six-rowed	Anheuser-Busch	spring	breeding line	-	-	-	-	-	-	-	-	-	-	-	-	-	-	-	-	-	NA
1019	BARI 6B03-4264 (2175)	North America	six-rowed	Anheuser-Busch	spring	breeding line	-	-	-	-	-	-	-	-	-	-	-	-	-	-	-	-	-	NA
1020	BARI 6B03-4265 (2549)	North America	six-rowed	Anheuser-Busch	spring	breeding line	-	-	-	-	-	-	-	-	-	-	-	-	-	-	-	-	-	NA
1021	BARI 6B03-4301 (2540)	North America	six-rowed	Anheuser-Busch	spring	breeding line	-	-	-	-	-	-	-	-	-	-	-	-	-	-	-	-	-	NA
1022	BARI 6B03-4302 (2595)	North America	six-rowed	Anheuser-Busch	spring	breeding line	-	-	-	-	-	-	-	-	-	-	-	-	-	-	-	-	-	NA
1023	BARI 6B03-4304 (2256)	North America	six-rowed	Anheuser-Busch	spring	breeding line	-	-	-	-	-	-	-	-	-	-	-	-	-	-	-	-	-	NA
1024	BARI 6B03-4371 (2419)	North America	six-rowed	Anheuser-Busch	spring	breeding line	-	-	-	-	-	-	-	-	-	-	-	-	-	-	-	-	-	NA
1025	BARI 6B03-4375 (2644)	North America	six-rowed	Anheuser-Busch	spring	breeding line	-	-	-	-	-	-	-	-	-	-	-	-	-	-	-	-	-	NA
1026	BARI 6B03-441 (2197)	North America	six-rowed	Anheuser-Busch	spring	breeding line	-	-	-	-	-	-	-	-	-	-	-	-	-	-	-	-	-	NA
1027	BARI 6B03-4478 (2667)	North America	six-rowed	Anheuser-Busch	spring	breeding line	-	-	-	-	-	-	-	-	-	-	-	-	-	-	-	-	-	NA
1028	BARI 6B99-6774 (2122)	North America	six-rowed	Anheuser-Busch	spring	breeding line	-	-	-	-	-	-	-	-	-	-	-	-	-	-	-	-	-	NA
1029	BARI6B01-2218 (2537)	North America	six-rowed	Anheuser-Busch	spring	breeding line	-	-	-	-	-	-	-	-	-	-	-	-	-	-	-	-	-	NA
1030	FEg124-3 (2031)	North America	six-rowed	Minnesota	spring	breeding line	-	-	-	-	-	-	-	-	-	-	-	-	-	-	-	-	-	NA
1031	FEg124-4 (2701)	North America	six-rowed	Minnesota	spring	breeding line	-	-	-	-	-	-	-	-	-	-	-	-	-	-	-	-	-	NA
1032	FEg125-0 (2073)	North America	six-rowed	Minnesota	spring	breeding line	-	-	-	-	-	-	-	-	-	-	-	-	-	-	-	-	-	NA
1033	FEg125-4 (2653)	North America	six-rowed	Minnesota	spring	breeding line	-	-	-	-	-	-	-	-	-	-	-	-	-	-	-	-	-	NA
1034	FEg125-6 (2403)	North America	six-rowed	Minnesota	spring	breeding line	-	-	-	-	-	-	-	-	-	-	-	-	-	-	-	-	-	NA
1035	FEg125-6-B (2704)	North America	six-rowed	Minnesota	spring	breeding line	-	-	-	-	-	-	-	-	-	-	-	-	-	-	-	-	-	NA
1036	FEg126-0-A (2041)	North America	six-rowed	Minnesota	spring	breeding line	-	-	-	-	-	-	-	-	-	-	-	-	-	-	-	-	-	NA
1037	FEg126-0-B (2007)	North America	six-rowed	Minnesota	spring	breeding line	-	-	-	-	-	-	-	-	-	-	-	-	-	-	-	-	-	NA
1038	FEg126-1-A (2630)	North America	six-rowed	Minnesota	spring	breeding line	-	-	-	-	-	-	-	-	-	-	-	-	-	-	-	-	-	NA
1039	FEg126-1-B (2476)	North America	six-rowed	Minnesota	spring	breeding line	-	-	-	-	-	-	-	-	-	-	-	-	-	-	-	-	-	NA
1040	FEg129-5 (2026)	North America	six-rowed	Minnesota	spring	breeding line	-	-	-	-	-	-	-	-	-	-	-	-	-	-	-	-	-	NA
1041	FEg129-6 (2759)	North America	six-rowed	Minnesota	spring	breeding line	-	-	-	-	-	-	-	-	-	-	-	-	-	-	-	-	-	NA
1042	FEg132-0-A (2479)	North America	six-rowed	Minnesota	spring	breeding line	-	-	-	-	-	-	-	-	-	-	-	-	-	-	-	-	-	NA
1043	FEg132-0-B (2670)	North America	six-rowed	Minnesota	spring	breeding line	-	-	-	-	-	-	-	-	-	-	-	-	-	-	-	-	-	NA
1044	FEg132-3 (2693)	North America	six-rowed	Minnesota	spring	breeding line	-	-	-	-	-	-	-	-	-	-	-	-	-	-	-	-	-	NA
1045	FEg132-6 (2445)	North America	six-rowed	Minnesota	spring	breeding line	-	-	-	-	-	-	-	-	-	-	-	-	-	-	-	-	-	NA
1046	FEg138-0-A (2311)	North America	six-rowed	Minnesota	spring	breeding line	-	-	-	-	-	-	-	-	-	-	-	-	-	-	-	-	-	NA
1047	FEg138-0-B (2467)	North America	six-rowed	Minnesota	spring	breeding line	-	-	-	-	-	-	-	-	-	-	-	-	-	-	-	-	-	NA
1048	FEg138-1 (2675)	North America	six-rowed	Minnesota	spring	breeding line	-	-	-	-	-	-	-	-	-	-	-	-	-	-	-	-	-	NA
1049	FEg138-2 (2573)	North America	six-rowed	Minnesota	spring	breeding line	-	-	-	-	-	-	-	-	-	-	-	-	-	-	-	-	-	NA
1050	FEg141-1-A (2268)	North America	six-rowed	Minnesota	spring	breeding line	-	-	-	-	-	-	-	-	-	-	-	-	-	-	-	-	-	NA
1051	FEg141-1-B (2417)	North America	six-rowed	Minnesota	spring	breeding line	-	-	-	-	-	-	-	-	-	-	-	-	-	-	-	-	-	NA
1052	FEg141-2 (2239)	North America	six-rowed	Minnesota	spring	breeding line	-	-	-	-	-	-	-	-	-	-	-	-	-	-	-	-	-	NA
1053	FEg141-3 (2233)	North America	six-rowed	Minnesota	spring	breeding line	-	-	-	-	-	-	-	-	-	-	-	-	-	-	-	-	-	NA
1054	FEg142-1-A (2776)	North America	six-rowed	Minnesota	spring	breeding line	-	-	-	-	-	-	-	-	-	-	-	-	-	-	-	-	-	NA
1055	FEg142-1-B (2522)	North America	six-rowed	Minnesota	spring	breeding line	-	-	-	-	-	-	-	-	-	-	-	-	-	-	-	-	-	NA
1056	FEg142-2 (2260)	North America	six-rowed	Minnesota	spring	breeding line	-	-	-	-	-	-	-	-	-	-	-	-	-	-	-	-	-	NA
1057	FEg142-5 (2459)	North America	six-rowed	Minnesota	spring	breeding line	-	-	-	-	-	-	-	-	-	-	-	-	-	-	-	-	-	NA
1058	FEg144-1 (2048)	North America	six-rowed	Minnesota	spring	breeding line	-	-	-	-	-	-	-	-	-	-	-	-	-	-	-	-	-	NA
1059	FEg144-2-A (2426)	North America	six-rowed	Minnesota	spring	breeding line	-	-	-	-	-	-	-	-	-	-	-	-	-	-	-	-	-	NA
1060	FEg144-2-B (2700)	North America	six-rowed	Minnesota	spring	breeding line	-	-	-	-	-	-	-	-	-	-	-	-	-	-	-	-	-	NA
1061	FEg144-6 (2395)	North America	six-rowed	Minnesota	spring	breeding line	-	-	-	-	-	-	-	-	-	-	-	-	-	-	-	-	-	NA
1062	FEg144-9 (2535)	North America	six-rowed	Minnesota	spring	breeding line	-	-	-	-	-	-	-	-	-	-	-	-	-	-	-	-	-	NA
1063	FEg146-0 (2437)	North America	six-rowed	Minnesota	spring	breeding line	-	-	-	-	-	-	-	-	-	-	-	-	-	-	-	-	-	NA
1064	FEg146-4-A (2054)	North America	six-rowed	Minnesota	spring	breeding line	-	-	-	-	-	-	-	-	-	-	-	-	-	-	-	-	-	NA
1065	FEg146-4-B (2292)	North America	six-rowed	Minnesota	spring	breeding line	-	-	-	-	-	-	-	-	-	-	-	-	-	-	-	-	-	NA
1066	FEg146-5 (2521)	North America	six-rowed	Minnesota	spring	breeding line	-	-	-	-	-	-	-	-	-	-	-	-	-	-	-	-	-	NA
1067	FEg146-6 (2267)	North America	six-rowed	Minnesota	spring	breeding line	-	-	-	-	-	-	-	-	-	-	-	-	-	-	-	-	-	NA
1068	FEg147-0 (2498)	North America	six-rowed	Minnesota	spring	breeding line	-	-	-	-	-	-	-	-	-	-	-	-	-	-	-	-	-	NA
1069	FEg147-1 (2678)	North America	six-rowed	Minnesota	spring	breeding line	-	-	-	-	-	-	-	-	-	-	-	-	-	-	-	-	-	NA
1070	FEg147-4 (2385)	North America	six-rowed	Minnesota	spring	breeding line	-	-	-	-	-	-	-	-	-	-	-	-	-	-	-	-	-	NA
1071	FEg147-6 (2061)	North America	six-rowed	Minnesota	spring	breeding line	-	-	-	-	-	-	-	-	-	-	-	-	-	-	-	-	-	NA
1072	FEg148-1 (2519)	North America	six-rowed	Minnesota	spring	breeding line	-	-	-	-	-	-	-	-	-	-	-	-	-	-	-	-	-	NA
1073	FEg148-2 (2055)	North America	six-rowed	Minnesota	spring	breeding line	-	-	-	-	-	-	-	-	-	-	-	-	-	-	-	-	-	NA
1074	FEg148-4-A (2298)	North America	six-rowed	Minnesota	spring	breeding line	-	-	-	-	-	-	-	-	-	-	-	-	-	-	-	-	-	NA
1075	FEg148-4-B (2014)	North America	six-rowed	Minnesota	spring	breeding line	-	-	-	-	-	-	-	-	-	-	-	-	-	-	-	-	-	NA
1076	FEg148-5 (2166)	North America	six-rowed	Minnesota	spring	breeding line	-	-	-	-	-	-	-	-	-	-	-	-	-	-	-	-	-	NA
1077	FEg149-1 (2745)	North America	six-rowed	Minnesota	spring	breeding line	-	-	-	-	-	-	-	-	-	-	-	-	-	-	-	-	-	NA
1078	FEg149-6 (2250)	North America	six-rowed	Minnesota	spring	breeding line	-	-	-	-	-	-	-	-	-	-	-	-	-	-	-	-	-	NA
1079	FEg150-4-A (2559)	North America	six-rowed	Minnesota	spring	breeding line	-	-	-	-	-	-	-	-	-	-	-	-	-	-	-	-	-	NA
1080	FEg150-4-B (2248)	North America	six-rowed	Minnesota	spring	breeding line	-	-	-	-	-	-	-	-	-	-	-	-	-	-	-	-	-	NA
1081	gEN2-06 (2387)	North America	six-rowed	Minnesota	spring	breeding line	-	-	-	-	-	-	-	-	-	-	-	-	-	-	-	-	-	NA
1082	gEN207 (2602)	North America	six-rowed	Minnesota	spring	breeding line	-	-	-	-	-	-	-	-	-	-	-	-	-	-	-	-	-	NA
1083	gEN2-28 (2613)	North America	six-rowed	Minnesota	spring	breeding line	-	-	-	-	-	-	-	-	-	-	-	-	-	-	-	-	-	NA
1084	gOLDENEYE (2145)	North America	six-rowed	Utah	spring	cultivar	-	-	-	-	-	-	-	-	-	-	-	-	-	-	-	-	-	NA
1085	M03-02 (2169)	North America	six-rowed	Minnesota	spring	breeding line	-	-	-	-	-	-	-	-	-	-	-	-	-	-	-	-	-	NA
1086	M03-04 (2440)	North America	six-rowed	Minnesota	spring	breeding line	-	-	-	-	-	-	-	-	-	-	-	-	-	-	-	-	-	NA
1087	M03-07 (2552)	North America	six-rowed	Minnesota	spring	breeding line	-	-	-	-	-	-	-	-	-	-	-	-	-	-	-	-	-	NA
1088	M03-09 (2382)	North America	six-rowed	Minnesota	spring	breeding line	-	-	-	-	-	-	-	-	-	-	-	-	-	-	-	-	-	NA
1089	M03-12 (2558)	North America	six-rowed	Minnesota	spring	breeding line	-	-	-	-	-	-	-	-	-	-	-	-	-	-	-	-	-	NA
1090	M03-14 (2092)	North America	six-rowed	Minnesota	spring	breeding line	-	-	-	-	-	-	-	-	-	-	-	-	-	-	-	-	-	NA
1091	M03-17 (2167)	North America	six-rowed	Minnesota	spring	breeding line	-	-	-	-	-	-	-	-	-	-	-	-	-	-	-	-	-	NA
1092	M03-19 (2441)	North America	six-rowed	Minnesota	spring	breeding line	-	-	-	-	-	-	-	-	-	-	-	-	-	-	-	-	-	NA
1093	M03-21 (2276)	North America	six-rowed	Minnesota	spring	breeding line	-	-	-	-	-	-	-	-	-	-	-	-	-	-	-	-	-	NA
1094	M03-22 (2309)	North America	six-rowed	Minnesota	spring	breeding line	-	-	-	-	-	-	-	-	-	-	-	-	-	-	-	-	-	NA
1095	M03-24 (2269)	North America	six-rowed	Minnesota	spring	breeding line	-	-	-	-	-	-	-	-	-	-	-	-	-	-	-	-	-	NA
1096	M03-25 (2735)	North America	six-rowed	Minnesota	spring	breeding line	-	-	-	-	-	-	-	-	-	-	-	-	-	-	-	-	-	NA
1097	M03-26 (2743)	North America	six-rowed	Minnesota	spring	breeding line	-	-	-	-	-	-	-	-	-	-	-	-	-	-	-	-	-	NA
1098	M03-30 (2108)	North America	six-rowed	Minnesota	spring	breeding line	-	-	-	-	-	-	-	-	-	-	-	-	-	-	-	-	-	NA
1099	M03-32 (2489)	North America	six-rowed	Minnesota	spring	breeding line	-	-	-	-	-	-	-	-	-	-	-	-	-	-	-	-	-	NA
1100	M03-34 (2604)	North America	six-rowed	Minnesota	spring	breeding line	-	-	-	-	-	-	-	-	-	-	-	-	-	-	-	-	-	NA
1101	M03-35 (2396)	North America	six-rowed	Minnesota	spring	breeding line	-	-	-	-	-	-	-	-	-	-	-	-	-	-	-	-	-	NA
1102	M03-39 (2373)	North America	six-rowed	Minnesota	spring	breeding line	-	-	-	-	-	-	-	-	-	-	-	-	-	-	-	-	-	NA
1103	M03-41 (2319)	North America	six-rowed	Minnesota	spring	breeding line	-	-	-	-	-	-	-	-	-	-	-	-	-	-	-	-	-	NA
1104	M03-42 (2057)	North America	six-rowed	Minnesota	spring	breeding line	-	-	-	-	-	-	-	-	-	-	-	-	-	-	-	-	-	NA
1105	M03-43 (2294)	North America	six-rowed	Minnesota	spring	breeding line	-	-	-	-	-	-	-	-	-	-	-	-	-	-	-	-	-	NA
1106	M03-45 (2451)	North America	six-rowed	Minnesota	spring	breeding line	-	-	-	-	-	-	-	-	-	-	-	-	-	-	-	-	-	NA
1107	M03-47 (2282)	North America	six-rowed	Minnesota	spring	breeding line	-	-	-	-	-	-	-	-	-	-	-	-	-	-	-	-	-	NA
1108	M03-48 (2099)	North America	six-rowed	Minnesota	spring	breeding line	-	-	-	-	-	-	-	-	-	-	-	-	-	-	-	-	-	NA
1109	M03-49 (2601)	North America	six-rowed	Minnesota	spring	breeding line	-	-	-	-	-	-	-	-	-	-	-	-	-	-	-	-	-	NA
1110	M03-50 (2086)	North America	six-rowed	Minnesota	spring	breeding line	-	-	-	-	-	-	-	-	-	-	-	-	-	-	-	-	-	NA
1111	M03-53 (2140)	North America	six-rowed	Minnesota	spring	breeding line	-	-	-	-	-	-	-	-	-	-	-	-	-	-	-	-	-	NA
1112	M03-55 (2106)	North America	six-rowed	Minnesota	spring	breeding line	-	-	-	-	-	-	-	-	-	-	-	-	-	-	-	-	-	NA
1113	M03-57 (2006)	North America	six-rowed	Minnesota	spring	breeding line	-	-	-	-	-	-	-	-	-	-	-	-	-	-	-	-	-	NA
1114	M03-60 (2544)	North America	six-rowed	Minnesota	spring	breeding line	-	-	-	-	-	-	-	-	-	-	-	-	-	-	-	-	-	NA
1115	M03-65 (2364)	North America	six-rowed	Minnesota	spring	breeding line	-	-	-	-	-	-	-	-	-	-	-	-	-	-	-	-	-	NA
1116	M03-66 (2227)	North America	six-rowed	Minnesota	spring	breeding line	-	-	-	-	-	-	-	-	-	-	-	-	-	-	-	-	-	NA
1117	M03-67 (2648)	North America	six-rowed	Minnesota	spring	breeding line	-	-	-	-	-	-	-	-	-	-	-	-	-	-	-	-	-	NA
1118	M03-71 (2638)	North America	six-rowed	Minnesota	spring	breeding line	-	-	-	-	-	-	-	-	-	-	-	-	-	-	-	-	-	NA
1119	M03-74 (2102)	North America	six-rowed	Minnesota	spring	breeding line	-	-	-	-	-	-	-	-	-	-	-	-	-	-	-	-	-	NA
1120	M03-75 (2208)	North America	six-rowed	Minnesota	spring	breeding line	-	-	-	-	-	-	-	-	-	-	-	-	-	-	-	-	-	NA
1121	M03-77 (2768)	North America	six-rowed	Minnesota	spring	breeding line	-	-	-	-	-	-	-	-	-	-	-	-	-	-	-	-	-	NA
1122	M03-80 (2511)	North America	six-rowed	Minnesota	spring	breeding line	-	-	-	-	-	-	-	-	-	-	-	-	-	-	-	-	-	NA
1123	M03-81 (2295)	North America	six-rowed	Minnesota	spring	breeding line	-	-	-	-	-	-	-	-	-	-	-	-	-	-	-	-	-	NA
1124	M03-82 (2329)	North America	six-rowed	Minnesota	spring	breeding line	-	-	-	-	-	-	-	-	-	-	-	-	-	-	-	-	-	NA
1125	MILENIUM (2141)	North America	six-rowed	Utah	spring	cultivar	-	-	-	-	-	-	-	-	-	-	-	-	-	-	-	-	-	NA
1126	MT050045 (2119)	North America	six-rowed	Montana	spring	breeding line	-	-	-	-	-	-	-	-	-	-	-	-	-	-	-	-	-	NA
1127	MT050049 (2320)	North America	six-rowed	Montana	spring	breeding line	-	-	-	-	-	-	-	-	-	-	-	-	-	-	-	-	-	NA
1128	SHORT2 (2293)	North America	six-rowed	Utah	spring	breeding line	-	-	-	-	-	-	-	-	-	-	-	-	-	-	-	-	-	NA
1129	SHORTI (2098)	North America	six-rowed	Utah	spring	breeding line	-	-	-	-	-	-	-	-	-	-	-	-	-	-	-	-	-	NA
1130	STATEHOOD (2005)	North America	six-rowed	Utah	spring	cultivar	-	-	-	-	-	-	-	-	-	-	-	-	-	-	-	-	-	NA
1131	UT01B178 (2263)	North America	six-rowed	Utah	spring	breeding line	-	-	-	-	-	-	-	-	-	-	-	-	-	-	-	-	-	NA
1132	UT01B179-A (2669)	North America	six-rowed	Utah	spring	breeding line	-	-	-	-	-	-	-	-	-	-	-	-	-	-	-	-	-	NA
1133	UT01B179-B (2181)	North America	six-rowed	Utah	spring	breeding line	-	-	-	-	-	-	-	-	-	-	-	-	-	-	-	-	-	NA
1134	UT01B179-C (2674)	North America	six-rowed	Utah	spring	breeding line	-	-	-	-	-	-	-	-	-	-	-	-	-	-	-	-	-	NA
1135	UT04B204-A (2450)	North America	six-rowed	Utah	spring	breeding line	-	-	-	-	-	-	-	-	-	-	-	-	-	-	-	-	-	NA
1136	UT04B204-B (2650)	North America	six-rowed	Utah	spring	breeding line	-	-	-	-	-	-	-	-	-	-	-	-	-	-	-	-	-	NA
1137	UT04B204-C (2323)	North America	six-rowed	Utah	spring	breeding line	-	-	-	-	-	-	-	-	-	-	-	-	-	-	-	-	-	NA
1138	UT04B204-D (2664)	North America	six-rowed	Utah	spring	breeding line	-	-	-	-	-	-	-	-	-	-	-	-	-	-	-	-	-	NA
1139	UT04B204-E (2627)	North America	six-rowed	Utah	spring	breeding line	-	-	-	-	-	-	-	-	-	-	-	-	-	-	-	-	-	NA
1140	UT04B205-A (2719)	North America	six-rowed	Utah	spring	breeding line	-	-	-	-	-	-	-	-	-	-	-	-	-	-	-	-	-	NA
1141	UT04B205-B (2402)	North America	six-rowed	Utah	spring	breeding line	-	-	-	-	-	-	-	-	-	-	-	-	-	-	-	-	-	NA
1142	UT04B205-C (2452)	North America	six-rowed	Utah	spring	breeding line	-	-	-	-	-	-	-	-	-	-	-	-	-	-	-	-	-	NA
1143	UT04B206-A (2107)	North America	six-rowed	Utah	spring	breeding line	-	-	-	-	-	-	-	-	-	-	-	-	-	-	-	-	-	NA
1144	UT04B206-C (2548)	North America	six-rowed	Utah	spring	breeding line	-	-	-	-	-	-	-	-	-	-	-	-	-	-	-	-	-	NA
1145	UT04B206-D (2225)	North America	six-rowed	Utah	spring	breeding line	-	-	-	-	-	-	-	-	-	-	-	-	-	-	-	-	-	NA
1146	UT04B206-E (2039)	North America	six-rowed	Utah	spring	breeding line	-	-	-	-	-	-	-	-	-	-	-	-	-	-	-	-	-	NA
1147	UT04B206-g (2374)	North America	six-rowed	Utah	spring	breeding line	-	-	-	-	-	-	-	-	-	-	-	-	-	-	-	-	-	NA
1148	UT04B207-B (2050)	North America	six-rowed	Utah	spring	breeding line	-	-	-	-	-	-	-	-	-	-	-	-	-	-	-	-	-	NA
1149	UT04B207-C (2171)	North America	six-rowed	Utah	spring	breeding line	-	-	-	-	-	-	-	-	-	-	-	-	-	-	-	-	-	NA
1150	UT04B207-D (2238)	North America	six-rowed	Utah	spring	breeding line	-	-	-	-	-	-	-	-	-	-	-	-	-	-	-	-	-	NA
1151	UT04B207-E (2285)	North America	six-rowed	Utah	spring	breeding line	-	-	-	-	-	-	-	-	-	-	-	-	-	-	-	-	-	NA
1152	UT04B207-F (2335)	North America	six-rowed	Utah	spring	breeding line	-	-	-	-	-	-	-	-	-	-	-	-	-	-	-	-	-	NA
1153	UT04B207-g (2207)	North America	six-rowed	Utah	spring	breeding line	-	-	-	-	-	-	-	-	-	-	-	-	-	-	-	-	-	NA
1154	UT04B207-H (2380)	North America	six-rowed	Utah	spring	breeding line	-	-	-	-	-	-	-	-	-	-	-	-	-	-	-	-	-	NA
1155	UT04B207-I (2536)	North America	six-rowed	Utah	spring	breeding line	-	-	-	-	-	-	-	-	-	-	-	-	-	-	-	-	-	NA
1156	UT04B207-J (2195)	North America	six-rowed	Utah	spring	breeding line	-	-	-	-	-	-	-	-	-	-	-	-	-	-	-	-	-	NA
1157	UT04B207-K (2352)	North America	six-rowed	Utah	spring	breeding line	-	-	-	-	-	-	-	-	-	-	-	-	-	-	-	-	-	NA
1158	UT04B207-L (2567)	North America	six-rowed	Utah	spring	breeding line	-	-	-	-	-	-	-	-	-	-	-	-	-	-	-	-	-	NA
1159	UT04B207-M (2008)	North America	six-rowed	Utah	spring	breeding line	-	-	-	-	-	-	-	-	-	-	-	-	-	-	-	-	-	NA
1160	UT04B208-A (2499)	North America	six-rowed	Utah	spring	breeding line	-	-	-	-	-	-	-	-	-	-	-	-	-	-	-	-	-	NA
1161	UT04B208-A (2625)	North America	six-rowed	Utah	spring	breeding line	-	-	-	-	-	-	-	-	-	-	-	-	-	-	-	-	-	NA
1162	UT04B208-B (2495)	North America	six-rowed	Utah	spring	breeding line	-	-	-	-	-	-	-	-	-	-	-	-	-	-	-	-	-	NA
1163	UT04B208-C (2356)	North America	six-rowed	Utah	spring	breeding line	-	-	-	-	-	-	-	-	-	-	-	-	-	-	-	-	-	NA
1164	UT04B208-D (2646)	North America	six-rowed	Utah	spring	breeding line	-	-	-	-	-	-	-	-	-	-	-	-	-	-	-	-	-	NA
1165	UT04B208-F (2461)	North America	six-rowed	Utah	spring	breeding line	-	-	-	-	-	-	-	-	-	-	-	-	-	-	-	-	-	NA
1166	UT04B208-g (2518)	North America	six-rowed	Utah	spring	breeding line	-	-	-	-	-	-	-	-	-	-	-	-	-	-	-	-	-	NA
1167	UT04B208-H (2278)	North America	six-rowed	Utah	spring	breeding line	-	-	-	-	-	-	-	-	-	-	-	-	-	-	-	-	-	NA
1168	UT04B208-I (2262)	North America	six-rowed	Utah	spring	breeding line	-	-	-	-	-	-	-	-	-	-	-	-	-	-	-	-	-	NA
1169	UT04B208-J (2244)	North America	six-rowed	Utah	spring	breeding line	-	-	-	-	-	-	-	-	-	-	-	-	-	-	-	-	-	NA
1170	UT04B209-B (2629)	North America	six-rowed	Utah	spring	breeding line	-	-	-	-	-	-	-	-	-	-	-	-	-	-	-	-	-	NA
1171	UT04B209-C (2289)	North America	six-rowed	Utah	spring	breeding line	-	-	-	-	-	-	-	-	-	-	-	-	-	-	-	-	-	NA
1172	UT04B209-D (2251)	North America	six-rowed	Utah	spring	breeding line	-	-	-	-	-	-	-	-	-	-	-	-	-	-	-	-	-	NA
1173	UT04B209-E (2435)	North America	six-rowed	Utah	spring	breeding line	-	-	-	-	-	-	-	-	-	-	-	-	-	-	-	-	-	NA
1174	UT04B209-F (2718)	North America	six-rowed	Utah	spring	breeding line	-	-	-	-	-	-	-	-	-	-	-	-	-	-	-	-	-	NA
1175	UT04B209-g (2288)	North America	six-rowed	Utah	spring	breeding line	-	-	-	-	-	-	-	-	-	-	-	-	-	-	-	-	-	NA
1176	UT04B209-H (2110)	North America	six-rowed	Utah	spring	breeding line	-	-	-	-	-	-	-	-	-	-	-	-	-	-	-	-	-	NA
1177	UT04B209-I (2046)	North America	six-rowed	Utah	spring	breeding line	-	-	-	-	-	-	-	-	-	-	-	-	-	-	-	-	-	NA
1178	UT04B209-J (2184)	North America	six-rowed	Utah	spring	breeding line	-	-	-	-	-	-	-	-	-	-	-	-	-	-	-	-	-	NA
1179	UT04B209-K (2598)	North America	six-rowed	Utah	spring	breeding line	-	-	-	-	-	-	-	-	-	-	-	-	-	-	-	-	-	NA
1180	UT04B209-L (2083)	North America	six-rowed	Utah	spring	breeding line	-	-	-	-	-	-	-	-	-	-	-	-	-	-	-	-	-	NA
1181	UT04B209-M (2506)	North America	six-rowed	Utah	spring	breeding line	-	-	-	-	-	-	-	-	-	-	-	-	-	-	-	-	-	NA
1182	UT04B209-N (2273)	North America	six-rowed	Utah	spring	breeding line	-	-	-	-	-	-	-	-	-	-	-	-	-	-	-	-	-	NA
1183	UT04B209-O (2336)	North America	six-rowed	Utah	spring	breeding line	-	-	-	-	-	-	-	-	-	-	-	-	-	-	-	-	-	NA
1184	UT04B210-A (2568)	North America	six-rowed	Utah	spring	breeding line	-	-	-	-	-	-	-	-	-	-	-	-	-	-	-	-	-	NA
1185	UT04B210-B (2643)	North America	six-rowed	Utah	spring	breeding line	-	-	-	-	-	-	-	-	-	-	-	-	-	-	-	-	-	NA
1186	UT04B210-C (2526)	North America	six-rowed	Utah	spring	breeding line	-	-	-	-	-	-	-	-	-	-	-	-	-	-	-	-	-	NA
1187	UT04B210-D (2415)	North America	six-rowed	Utah	spring	breeding line	-	-	-	-	-	-	-	-	-	-	-	-	-	-	-	-	-	NA
1188	UT04B210-E (2067)	North America	six-rowed	Utah	spring	breeding line	-	-	-	-	-	-	-	-	-	-	-	-	-	-	-	-	-	NA
1189	UT04B210-F (2085)	North America	six-rowed	Utah	spring	breeding line	-	-	-	-	-	-	-	-	-	-	-	-	-	-	-	-	-	NA
1190	UT1953-6 (2331)	North America	six-rowed	Utah	spring	breeding line	-	-	-	-	-	-	-	-	-	-	-	-	-	-	-	-	-	NA
1191	UT1953-7 (2599)	North America	six-rowed	Utah	spring	breeding line	-	-	-	-	-	-	-	-	-	-	-	-	-	-	-	-	-	NA
1192	UT1954-1 (2433)	North America	six-rowed	Utah	spring	breeding line	-	-	-	-	-	-	-	-	-	-	-	-	-	-	-	-	-	NA
1193	UT1960-4 (2164)	North America	six-rowed	Utah	spring	breeding line	-	-	-	-	-	-	-	-	-	-	-	-	-	-	-	-	-	NA
1194	UT1960-4 (2391)	North America	six-rowed	Utah	spring	breeding line	-	-	-	-	-	-	-	-	-	-	-	-	-	-	-	-	-	NA
1195	UT1972-6 (2078)	North America	six-rowed	Utah	spring	breeding line	-	-	-	-	-	-	-	-	-	-	-	-	-	-	-	-	-	NA
1196	UT2015-7 (2144)	North America	six-rowed	Utah	spring	breeding line	-	-	-	-	-	-	-	-	-	-	-	-	-	-	-	-	-	NA
1197	UT99B166 (2673)	North America	six-rowed	Utah	spring	breeding line	-	-	-	-	-	-	-	-	-	-	-	-	-	-	-	-	-	NA
1198	UT99B167-A (2177)	North America	six-rowed	Utah	spring	breeding line	-	-	-	-	-	-	-	-	-	-	-	-	-	-	-	-	-	NA
1199	UT99B167-C (2438)	North America	six-rowed	Utah	spring	breeding line	-	-	-	-	-	-	-	-	-	-	-	-	-	-	-	-	-	NA
1200	UTB99167-B (2283)	North America	six-rowed	Utah	spring	breeding line	-	-	-	-	-	-	-	-	-	-	-	-	-	-	-	-	-	NA
1201	X19A435.HOR_18652	South America	six-rowed	Argentina	spring	landrace	-	-	-	-	-	-	-	-	-	-	-	-	-	-	-	-	-	NA
1202	X19A663.HOR_4042	South America	six-rowed	Argentina	spring	cultivar	-	-	-	-	-	-	-	-	-	-	-	-	-	-	-	-	-	NA
1203	X19A448.HOR_18924	South America	six-rowed	Bolivia	spring	landrace	-	-	-	-	-	-	-	-	-	-	-	-	-	-	-	-	-	NA
1204	X19A460.HOR_19742	South America	six-rowed	Colombia	spring	landrace	-	-	-	-	-	-	-	-	-	-	-	-	-	-	-	-	-	NA
1205	X19A839.HOR_9559	South America	six-rowed	Colombia	spring	landrace	-	-	-	-	-	-	-	-	-	-	-	-	-	-	-	-	-	NA
1206	X19A872.HOR_10095	South America	six-rowed	Peru	spring	landrace	-	-	-	-	-	-	-	-	-	-	-	-	-	-	-	-	-	NA
1207	X19A230.HOR_11430	South America	six-rowed	Peru	spring	landrace	-	-	-	-	-	-	-	-	-	-	-	-	-	-	-	-	-	NA
1208	X19A231.HOR_11431	South America	six-rowed	Peru	spring	landrace	-	-	-	-	-	-	-	-	-	-	-	-	-	-	-	-	-	NA
1209	X19A404.HOR_17321	South America	six-rowed	Uruguay	spring	landrace	-	-	-	-	-	-	-	-	-	-	-	-	-	-	-	-	-	NA
1210	PI402247 (KB106)	South America	six-rowed	Colombia	spring	cultivar	-	-	-	-	-	-	-	-	-	-	-	-	-	-	-	-	-	NA
1211	PI246795 (KB110)	South America	six-rowed	Colombia	spring	landrace	-	-	-	-	-	-	-	-	-	-	-	-	-	-	-	-	-	NA
1212	PI402354 (KB153)	South America	six-rowed	Colombia	spring	cultivar	-	-	-	-	-	-	-	-	-	-	-	-	-	-	-	-	-	NA
1213	X19A228.HOR_11419	South Asia	six-rowed	India	spring	landrace	-	-	-	-	-	-	-	-	-	-	-	-	-	-	-	-	-	NA
1214	X19A229.HOR_11420	South Asia	six-rowed	India	spring	landrace	-	-	-	-	-	-	-	-	-	-	-	-	-	-	-	-	-	NA
1215	X15A14.HOR_11658	South Asia	six-rowed	India	winter	landrace	-	-	-	-	-	-	-	-	-	-	-	-	-	-	-	-	-	NA
1216	X15A18.HOR_11803	South Asia	six-rowed	India	winter	landrace	-	-	-	-	-	-	-	-	-	-	-	-	-	-	-	-	-	NA
1217	X15A20.HOR_11839	South Asia	six-rowed	India	winter	landrace	-	-	-	-	-	-	-	-	-	-	-	-	-	-	-	-	-	NA
1218	X15A24.HOR_11966	South Asia	six-rowed	India	winter	landrace	-	-	-	-	-	-	-	-	-	-	-	-	-	-	-	-	-	NA
1219	X19A248.HOR_13716	South Asia	six-rowed	India	spring	landrace	-	-	-	-	-	-	-	-	-	-	-	-	-	-	-	-	-	NA
1220	X19A249.HOR_13724	South Asia	six-rowed	India	spring	landrace	-	-	-	-	-	-	-	-	-	-	-	-	-	-	-	-	-	NA
1221	X19A260.HOR_13979	South Asia	six-rowed	India	spring	landrace	-	-	-	-	-	-	-	-	-	-	-	-	-	-	-	-	-	NA
1222	X19A340.HOR_15742	South Asia	six-rowed	India	spring	landrace	-	-	-	-	-	-	-	-	-	-	-	-	-	-	-	-	-	NA
1223	X19A341.HOR_15758	South Asia	six-rowed	India	spring	landrace	-	-	-	-	-	-	-	-	-	-	-	-	-	-	-	-	-	NA
1224	X19A342.HOR_15760	South Asia	six-rowed	India	spring	landrace	-	-	-	-	-	-	-	-	-	-	-	-	-	-	-	-	-	NA
1225	X19A369.HOR_16009	South Asia	six-rowed	India	spring	landrace	-	-	-	-	-	-	-	-	-	-	-	-	-	-	-	-	-	NA
1226	X19A373.HOR_16112	South Asia	six-rowed	India	spring	landrace	-	-	-	-	-	-	-	-	-	-	-	-	-	-	-	-	-	NA
1227	X19A376.HOR_16261	South Asia	six-rowed	India	spring	landrace	-	-	-	-	-	-	-	-	-	-	-	-	-	-	-	-	-	NA
1228	X19A377.HOR_16263	South Asia	six-rowed	India	spring	landrace	-	-	-	-	-	-	-	-	-	-	-	-	-	-	-	-	-	NA
1229	X19A386.HOR_16547	South Asia	six-rowed	India	spring	landrace	-	-	-	-	-	-	-	-	-	-	-	-	-	-	-	-	-	NA
1230	X19A387.HOR_16569	South Asia	six-rowed	India	spring	landrace	-	-	-	-	-	-	-	-	-	-	-	-	-	-	-	-	-	NA
1231	X19A103.HOR_1657	South Asia	six-rowed	India	winter	landrace	-	-	-	-	-	-	-	-	-	-	-	-	-	-	-	-	-	NA
1232	X19A400.HOR_17129	South Asia	six-rowed	India	spring	landrace	-	-	-	-	-	-	-	-	-	-	-	-	-	-	-	-	-	NA
1233	X19A581.HOR_1845	South Asia	six-rowed	India	spring	landrace	-	-	-	-	-	-	-	-	-	-	-	-	-	-	-	-	-	NA
1234	X19A443.HOR_18871	South Asia	six-rowed	India	spring	landrace	-	-	-	-	-	-	-	-	-	-	-	-	-	-	-	-	-	NA
1235	X19A452.HOR_19168	South Asia	six-rowed	India	spring	landrace	-	-	-	-	-	-	-	-	-	-	-	-	-	-	-	-	-	NA
1236	X19A453.HOR_19175	South Asia	six-rowed	India	spring	landrace	-	-	-	-	-	-	-	-	-	-	-	-	-	-	-	-	-	NA
1237	X19A454.HOR_19181	South Asia	six-rowed	India	spring	landrace	-	-	-	-	-	-	-	-	-	-	-	-	-	-	-	-	-	NA
1238	X19A455.HOR_19184	South Asia	six-rowed	India	spring	landrace	-	-	-	-	-	-	-	-	-	-	-	-	-	-	-	-	-	NA
1239	X19A456.HOR_19289	South Asia	six-rowed	India	spring	landrace	-	-	-	-	-	-	-	-	-	-	-	-	-	-	-	-	-	NA
1240	X19A463.HOR_19896	South Asia	six-rowed	India	spring	landrace	-	-	-	-	-	-	-	-	-	-	-	-	-	-	-	-	-	NA
1241	X19A611.HOR_2429	South Asia	six-rowed	India	spring	landrace	-	-	-	-	-	-	-	-	-	-	-	-	-	-	-	-	-	NA
1242	X19A644.HOR_3272	South Asia	six-rowed	India	spring	cultivar	-	-	-	-	-	-	-	-	-	-	-	-	-	-	-	-	-	NA
1243	X19A673.HOR_4413	South Asia	six-rowed	India	spring	cultivar	-	-	-	-	-	-	-	-	-	-	-	-	-	-	-	-	-	NA
1244	X19A724.HOR_6962	South Asia	six-rowed	India	spring	cultivar	-	-	-	-	-	-	-	-	-	-	-	-	-	-	-	-	-	NA
1245	X19A745.HOR_7230	South Asia	six-rowed	India	spring	landrace	-	-	-	-	-	-	-	-	-	-	-	-	-	-	-	-	-	NA
1246	X19A743.HOR_7236	South Asia	six-rowed	India	spring	landrace	-	-	-	-	-	-	-	-	-	-	-	-	-	-	-	-	-	NA
1247	X19A746.HOR_7251	South Asia	six-rowed	India	spring	landrace	-	-	-	-	-	-	-	-	-	-	-	-	-	-	-	-	-	NA
1248	X19A787.HOR_8277	South Asia	six-rowed	India	spring	landrace	-	-	-	-	-	-	-	-	-	-	-	-	-	-	-	-	-	NA
1249	X19A788.HOR_8331	South Asia	six-rowed	India	spring	landrace	-	-	-	-	-	-	-	-	-	-	-	-	-	-	-	-	-	NA
1250	X19A789.HOR_8335	South Asia	six-rowed	India	spring	landrace	-	-	-	-	-	-	-	-	-	-	-	-	-	-	-	-	-	NA
1251	X19A790.HOR_8338	South Asia	six-rowed	India	spring	landrace	-	-	-	-	-	-	-	-	-	-	-	-	-	-	-	-	-	NA
1252	X19A791.HOR_8347	South Asia	six-rowed	India	spring	landrace	-	-	-	-	-	-	-	-	-	-	-	-	-	-	-	-	-	NA
1253	X19A792.HOR_8355	South Asia	six-rowed	India	spring	landrace	-	-	-	-	-	-	-	-	-	-	-	-	-	-	-	-	-	NA
1254	X19A793.HOR_8370	South Asia	six-rowed	India	spring	landrace	-	-	-	-	-	-	-	-	-	-	-	-	-	-	-	-	-	NA
1255	X19A794.HOR_8372	South Asia	six-rowed	India	spring	landrace	-	-	-	-	-	-	-	-	-	-	-	-	-	-	-	-	-	NA
1256	X19A795.HOR_8383	South Asia	six-rowed	India	spring	landrace	-	-	-	-	-	-	-	-	-	-	-	-	-	-	-	-	-	NA
1257	X19A796.HOR_8385	South Asia	six-rowed	India	spring	landrace	-	-	-	-	-	-	-	-	-	-	-	-	-	-	-	-	-	NA
1258	X19A797.HOR_8391	South Asia	six-rowed	India	spring	landrace	-	-	-	-	-	-	-	-	-	-	-	-	-	-	-	-	-	NA
1259	X19A798.HOR_8400	South Asia	six-rowed	India	spring	landrace	-	-	-	-	-	-	-	-	-	-	-	-	-	-	-	-	-	NA
1260	X19A799.HOR_8403	South Asia	six-rowed	India	spring	landrace	-	-	-	-	-	-	-	-	-	-	-	-	-	-	-	-	-	NA
1261	X19A800.HOR_8410	South Asia	six-rowed	India	spring	landrace	-	-	-	-	-	-	-	-	-	-	-	-	-	-	-	-	-	NA
1262	X19A801.HOR_8428	South Asia	six-rowed	India	spring	landrace	-	-	-	-	-	-	-	-	-	-	-	-	-	-	-	-	-	NA
1263	X19A802.HOR_8440	South Asia	six-rowed	India	spring	landrace	-	-	-	-	-	-	-	-	-	-	-	-	-	-	-	-	-	NA
1264	X19A803.HOR_8446	South Asia	six-rowed	India	spring	landrace	-	-	-	-	-	-	-	-	-	-	-	-	-	-	-	-	-	NA
1265	X19A804.HOR_8451	South Asia	six-rowed	India	spring	landrace	-	-	-	-	-	-	-	-	-	-	-	-	-	-	-	-	-	NA
1266	X19A530.HOR_872	South Asia	six-rowed	India	spring	landrace	-	-	-	-	-	-	-	-	-	-	-	-	-	-	-	-	-	NA
1267	X19A213.HOR_11109	South Asia	six-rowed	Nepal	spring	landrace	-	-	-	-	-	-	-	-	-	-	-	-	-	-	-	-	-	NA
1268	X19A214.HOR_11111	South Asia	six-rowed	Nepal	spring	landrace	-	-	-	-	-	-	-	-	-	-	-	-	-	-	-	-	-	NA
1269	X19A215.HOR_11112	South Asia	six-rowed	Nepal	spring	landrace	-	-	-	-	-	-	-	-	-	-	-	-	-	-	-	-	-	NA
1270	X15A48.HOR_12301	South Asia	six-rowed	Nepal	winter	landrace	-	-	-	-	-	-	-	-	-	-	-	-	-	-	-	-	-	NA
1271	X19A305.HOR_14876	South Asia	six-rowed	Nepal	spring	landrace	-	-	-	-	-	-	-	-	-	-	-	-	-	-	-	-	-	NA
1272	X19A306.HOR_14905	South Asia	six-rowed	Nepal	spring	landrace	-	-	-	-	-	-	-	-	-	-	-	-	-	-	-	-	-	NA
1273	X19A307.HOR_14909	South Asia	six-rowed	Nepal	spring	landrace	-	-	-	-	-	-	-	-	-	-	-	-	-	-	-	-	-	NA
1274	X19A309.HOR_14943	South Asia	six-rowed	Nepal	spring	landrace	-	-	-	-	-	-	-	-	-	-	-	-	-	-	-	-	-	NA
1275	X19A322.HOR_15193	South Asia	six-rowed	Nepal	spring	landrace	-	-	-	-	-	-	-	-	-	-	-	-	-	-	-	-	-	NA
1276	X19A405.HOR_17386	South Asia	six-rowed	Nepal	spring	landrace	-	-	-	-	-	-	-	-	-	-	-	-	-	-	-	-	-	NA
1277	X19A445.HOR_18913	South Asia	six-rowed	Nepal	spring	landrace	-	-	-	-	-	-	-	-	-	-	-	-	-	-	-	-	-	NA
1278	X19A726.HOR_6999	South Asia	six-rowed	Nepal	spring	landrace	-	-	-	-	-	-	-	-	-	-	-	-	-	-	-	-	-	NA
1279	X19A728.HOR_7061	South Asia	six-rowed	Nepal	spring	landrace	-	-	-	-	-	-	-	-	-	-	-	-	-	-	-	-	-	NA
1280	X19A729.HOR_7067	South Asia	six-rowed	Nepal	spring	landrace	-	-	-	-	-	-	-	-	-	-	-	-	-	-	-	-	-	NA
1281	X19A730.HOR_7068	South Asia	six-rowed	Nepal	spring	landrace	-	-	-	-	-	-	-	-	-	-	-	-	-	-	-	-	-	NA
1282	X19A732.HOR_7116	South Asia	six-rowed	Nepal	spring	landrace	-	-	-	-	-	-	-	-	-	-	-	-	-	-	-	-	-	NA
1283	X19A733.HOR_7124	South Asia	six-rowed	Nepal	spring	landrace	-	-	-	-	-	-	-	-	-	-	-	-	-	-	-	-	-	NA
1284	X19A734.HOR_7125	South Asia	six-rowed	Nepal	spring	landrace	-	-	-	-	-	-	-	-	-	-	-	-	-	-	-	-	-	NA
1285	X19A736.HOR_7134	South Asia	six-rowed	Nepal	spring	landrace	-	-	-	-	-	-	-	-	-	-	-	-	-	-	-	-	-	NA
1286	X19A737.HOR_7142	South Asia	six-rowed	Nepal	spring	landrace	-	-	-	-	-	-	-	-	-	-	-	-	-	-	-	-	-	NA
1287	X19A738.HOR_7162	South Asia	six-rowed	Nepal	spring	landrace	-	-	-	-	-	-	-	-	-	-	-	-	-	-	-	-	-	NA
1288	X19A739.HOR_7164	South Asia	six-rowed	Nepal	spring	landrace	-	-	-	-	-	-	-	-	-	-	-	-	-	-	-	-	-	NA
1289	X19A741.HOR_7171	South Asia	six-rowed	Nepal	spring	landrace	-	-	-	-	-	-	-	-	-	-	-	-	-	-	-	-	-	NA
1290	X19A742.HOR_7172	South Asia	six-rowed	Nepal	spring	landrace	-	-	-	-	-	-	-	-	-	-	-	-	-	-	-	-	-	NA
1291	X19A744.HOR_7219	South Asia	six-rowed	Nepal	spring	landrace	-	-	-	-	-	-	-	-	-	-	-	-	-	-	-	-	-	NA
1292	X19A751.HOR_7307	South Asia	six-rowed	Nepal	spring	landrace	-	-	-	-	-	-	-	-	-	-	-	-	-	-	-	-	-	NA
1293	X19A809.HOR_8711	South Asia	six-rowed	Nepal	spring	landrace	-	-	-	-	-	-	-	-	-	-	-	-	-	-	-	-	-	NA
1294	X19A810.HOR_8749	South Asia	six-rowed	Nepal	spring	landrace	-	-	-	-	-	-	-	-	-	-	-	-	-	-	-	-	-	NA
1295	X19A814.HOR_8787	South Asia	six-rowed	Nepal	spring	landrace	-	-	-	-	-	-	-	-	-	-	-	-	-	-	-	-	-	NA
1296	X19A815.HOR_8802	South Asia	six-rowed	Nepal	spring	landrace	-	-	-	-	-	-	-	-	-	-	-	-	-	-	-	-	-	NA
1297	X19A860.HOR_10004	South Asia	six-rowed	Pakistan	spring	landrace	-	-	-	-	-	-	-	-	-	-	-	-	-	-	-	-	-	NA
1298	X19A861.HOR_10005	South Asia	six-rowed	Pakistan	spring	landrace	-	-	-	-	-	-	-	-	-	-	-	-	-	-	-	-	-	NA
1299	X19A862.HOR_10014	South Asia	six-rowed	Pakistan	spring	landrace	-	-	-	-	-	-	-	-	-	-	-	-	-	-	-	-	-	NA
1300	X19A863.HOR_10016	South Asia	six-rowed	Pakistan	spring	landrace	-	-	-	-	-	-	-	-	-	-	-	-	-	-	-	-	-	NA
1301	X19A864.HOR_10018	South Asia	six-rowed	Pakistan	spring	landrace	-	-	-	-	-	-	-	-	-	-	-	-	-	-	-	-	-	NA
1302	X19A275.HOR_14235	South Asia	six-rowed	Pakistan	spring	landrace	-	-	-	-	-	-	-	-	-	-	-	-	-	-	-	-	-	NA
1303	X19A328.HOR_15401	South Asia	six-rowed	Pakistan	spring	landrace	-	-	-	-	-	-	-	-	-	-	-	-	-	-	-	-	-	NA
1304	X19A330.HOR_15412	South Asia	six-rowed	Pakistan	spring	landrace	-	-	-	-	-	-	-	-	-	-	-	-	-	-	-	-	-	NA
1305	X19A331.HOR_15423	South Asia	six-rowed	Pakistan	spring	landrace	-	-	-	-	-	-	-	-	-	-	-	-	-	-	-	-	-	NA
1306	X19A336.HOR_15562	South Asia	six-rowed	Pakistan	spring	landrace	-	-	-	-	-	-	-	-	-	-	-	-	-	-	-	-	-	NA
1307	X19A343.HOR_15773	South Asia	six-rowed	Pakistan	spring	landrace	-	-	-	-	-	-	-	-	-	-	-	-	-	-	-	-	-	NA
1308	X19A345.HOR_15788	South Asia	six-rowed	Pakistan	spring	landrace	-	-	-	-	-	-	-	-	-	-	-	-	-	-	-	-	-	NA
1309	X19A351.HOR_15860	South Asia	six-rowed	Pakistan	spring	landrace	-	-	-	-	-	-	-	-	-	-	-	-	-	-	-	-	-	NA
1310	X19A352.HOR_15862	South Asia	six-rowed	Pakistan	spring	landrace	-	-	-	-	-	-	-	-	-	-	-	-	-	-	-	-	-	NA
1311	X19A353.HOR_15871	South Asia	six-rowed	Pakistan	spring	landrace	-	-	-	-	-	-	-	-	-	-	-	-	-	-	-	-	-	NA
1312	X19A367.HOR_15929	South Asia	six-rowed	Pakistan	spring	landrace	-	-	-	-	-	-	-	-	-	-	-	-	-	-	-	-	-	NA
1313	X19A427.HOR_18382	South Asia	six-rowed	Pakistan	spring	landrace	-	-	-	-	-	-	-	-	-	-	-	-	-	-	-	-	-	NA
1314	X19A764.HOR_7552	South Asia	six-rowed	Pakistan	spring	landrace	-	-	-	-	-	-	-	-	-	-	-	-	-	-	-	-	-	NA
1315	X19A766.HOR_7563	South Asia	six-rowed	Pakistan	spring	landrace	-	-	-	-	-	-	-	-	-	-	-	-	-	-	-	-	-	NA
1316	X19A767.HOR_7571	South Asia	six-rowed	Pakistan	spring	landrace	-	-	-	-	-	-	-	-	-	-	-	-	-	-	-	-	-	NA
1317	X19A768.HOR_7602	South Asia	six-rowed	Pakistan	spring	landrace	-	-	-	-	-	-	-	-	-	-	-	-	-	-	-	-	-	NA
1318	X19A769.HOR_7612	South Asia	six-rowed	Pakistan	spring	landrace	-	-	-	-	-	-	-	-	-	-	-	-	-	-	-	-	-	NA
1319	X19A770.HOR_7629	South Asia	six-rowed	Pakistan	spring	landrace	-	-	-	-	-	-	-	-	-	-	-	-	-	-	-	-	-	NA
1320	X19A771.HOR_7647	South Asia	six-rowed	Pakistan	spring	landrace	-	-	-	-	-	-	-	-	-	-	-	-	-	-	-	-	-	NA
1321	X19A772.HOR_7657	South Asia	six-rowed	Pakistan	spring	landrace	-	-	-	-	-	-	-	-	-	-	-	-	-	-	-	-	-	NA
1322	X19A773.HOR_7679	South Asia	six-rowed	Pakistan	spring	landrace	-	-	-	-	-	-	-	-	-	-	-	-	-	-	-	-	-	NA
1323	X19A859.HOR_9976	South Asia	six-rowed	Pakistan	spring	landrace	-	-	-	-	-	-	-	-	-	-	-	-	-	-	-	-	-	NA
1324	PI30842 (KB119)	South Asia	six-rowed	India	spring	landrace	-	-	-	-	-	-	-	-	-	-	-	-	-	-	-	-	-	NA
1325	PI410456 (KB101)	South Asia	six-rowed	Pakistan	spring	landrace	-	-	-	-	-	-	-	-	-	-	-	-	-	-	-	-	-	NA
1326	PI410451 (KB127)	South Asia	six-rowed	Pakistan	spring	landrace	-	-	-	-	-	-	-	-	-	-	-	-	-	-	-	-	-	NA
1327	PI410509 (KB144)	South Asia	six-rowed	Pakistan	spring	landrace	-	-	-	-	-	-	-	-	-	-	-	-	-	-	-	-	-	NA
1328	X19A290.HOR_14495	Western Asia	six-rowed	Iran	spring	landrace	-	-	-	-	-	-	-	-	-	-	-	-	-	-	-	-	-	NA
1329	X15A79.HOR_15173	Western Asia	six-rowed	Iran	winter	landrace	-	-	-	-	-	-	-	-	-	-	-	-	-	-	-	-	-	NA
1330	X19A324.HOR_15238	Western Asia	six-rowed	Iran	spring	landrace	-	-	-	-	-	-	-	-	-	-	-	-	-	-	-	-	-	NA
1331	X19A10.HOR_17258	Western Asia	six-rowed	Iran	winter	landrace	-	-	-	-	-	-	-	-	-	-	-	-	-	-	-	-	-	NA
1332	X19A13.HOR_17440	Western Asia	six-rowed	Iran	winter	landrace	-	-	-	-	-	-	-	-	-	-	-	-	-	-	-	-	-	NA
1333	X19A576.HOR_1780	Western Asia	six-rowed	Iran	spring	landrace	-	-	-	-	-	-	-	-	-	-	-	-	-	-	-	-	-	NA
1334	X19A477.HOR_20710	Western Asia	six-rowed	Iran	spring	landrace	-	-	-	-	-	-	-	-	-	-	-	-	-	-	-	-	-	NA
1335	X19A901.HOR_21085	Western Asia	six-rowed	Iran	winter	landrace	-	-	-	-	-	-	-	-	-	-	-	-	-	-	-	-	-	NA
1336	X19A904.HOR_21250	Western Asia	six-rowed	Iran	spring	landrace	-	-	-	-	-	-	-	-	-	-	-	-	-	-	-	-	-	NA
1337	X19A905.HOR_21258	Western Asia	six-rowed	Iran	winter	landrace	-	-	-	-	-	-	-	-	-	-	-	-	-	-	-	-	-	NA
1338	X19A906.HOR_21266	Western Asia	six-rowed	Iran	spring	landrace	-	-	-	-	-	-	-	-	-	-	-	-	-	-	-	-	-	NA
1339	X19A480.HOR_21329	Western Asia	six-rowed	Iran	spring	landrace	-	-	-	-	-	-	-	-	-	-	-	-	-	-	-	-	-	NA
1340	X19A907.HOR_21344	Western Asia	six-rowed	Iran	spring	landrace	-	-	-	-	-	-	-	-	-	-	-	-	-	-	-	-	-	NA
1341	X19A909.HOR_21359	Western Asia	six-rowed	Iran	spring	landrace	-	-	-	-	-	-	-	-	-	-	-	-	-	-	-	-	-	NA
1342	X19A910.HOR_21428	Western Asia	six-rowed	Iran	spring	landrace	-	-	-	-	-	-	-	-	-	-	-	-	-	-	-	-	-	NA
1343	X19A911.HOR_21436	Western Asia	six-rowed	Iran	spring	landrace	-	-	-	-	-	-	-	-	-	-	-	-	-	-	-	-	-	NA
1344	X19A912.HOR_21439	Western Asia	six-rowed	Iran	spring	landrace	-	-	-	-	-	-	-	-	-	-	-	-	-	-	-	-	-	NA
1345	X19A633.HOR_2799	Western Asia	six-rowed	Iran	spring	landrace	-	-	-	-	-	-	-	-	-	-	-	-	-	-	-	-	-	NA
1346	X19A634.HOR_2805	Western Asia	six-rowed	Iran	spring	landrace	-	-	-	-	-	-	-	-	-	-	-	-	-	-	-	-	-	NA
1347	X19A635.HOR_2812	Western Asia	six-rowed	Iran	spring	landrace	-	-	-	-	-	-	-	-	-	-	-	-	-	-	-	-	-	NA
1348	X19A636.HOR_2860	Western Asia	six-rowed	Iran	spring	landrace	-	-	-	-	-	-	-	-	-	-	-	-	-	-	-	-	-	NA
1349	X19A672.HOR_4264	Western Asia	six-rowed	Iran	spring	landrace	-	-	-	-	-	-	-	-	-	-	-	-	-	-	-	-	-	NA
1350	X19A884.HOR_10482	Western Asia	six-rowed	Iraq	spring	landrace	-	-	-	-	-	-	-	-	-	-	-	-	-	-	-	-	-	NA
1351	X19A887.HOR_10606	Western Asia	six-rowed	Iraq	spring	landrace	-	-	-	-	-	-	-	-	-	-	-	-	-	-	-	-	-	NA
1352	X19A888.HOR_10615	Western Asia	six-rowed	Iraq	spring	landrace	-	-	-	-	-	-	-	-	-	-	-	-	-	-	-	-	-	NA
1353	X19A805.HOR_8454	Western Asia	six-rowed	Iraq	spring	landrace	-	-	-	-	-	-	-	-	-	-	-	-	-	-	-	-	-	NA
1354	X19A372.HOR_16087	Western Asia	six-rowed	Israel	spring	landrace	-	-	-	-	-	-	-	-	-	-	-	-	-	-	-	-	-	NA
1355	X19A243.HOR_12828	Western Asia	six-rowed	Syria	spring	landrace	-	-	-	-	-	-	-	-	-	-	-	-	-	-	-	-	-	NA
1356	X15A55.HOR_12830	Western Asia	six-rowed	Syria	NA	landrace	-	-	-	-	-	-	-	-	-	-	-	-	-	-	-	-	-	NA
1357	X19A72.HOR_1002	Western Asia	six-rowed	Turkey	winter	landrace	-	-	-	-	-	-	-	-	-	-	-	-	-	-	-	-	-	NA
1358	X19A76.HOR_1042	Western Asia	six-rowed	Turkey	winter	landrace	-	-	-	-	-	-	-	-	-	-	-	-	-	-	-	-	-	NA
1359	X19A77.HOR_1043	Western Asia	six-rowed	Turkey	winter	landrace	-	-	-	-	-	-	-	-	-	-	-	-	-	-	-	-	-	NA
1360	X19A78.HOR_1044	Western Asia	six-rowed	Turkey	winter	landrace	-	-	-	-	-	-	-	-	-	-	-	-	-	-	-	-	-	NA
1361	X19A79.HOR_1047	Western Asia	six-rowed	Turkey	winter	landrace	-	-	-	-	-	-	-	-	-	-	-	-	-	-	-	-	-	NA
1362	X19A80.HOR_1048	Western Asia	six-rowed	Turkey	winter	landrace	-	-	-	-	-	-	-	-	-	-	-	-	-	-	-	-	-	NA
1363	X19A82.HOR_1056	Western Asia	six-rowed	Turkey	winter	landrace	-	-	-	-	-	-	-	-	-	-	-	-	-	-	-	-	-	NA
1364	X19A83.HOR_1059	Western Asia	six-rowed	Turkey	winter	landrace	-	-	-	-	-	-	-	-	-	-	-	-	-	-	-	-	-	NA
1365	X19A86.HOR_1066	Western Asia	six-rowed	Turkey	winter	landrace	-	-	-	-	-	-	-	-	-	-	-	-	-	-	-	-	-	NA
1366	X19A91.HOR_1080	Western Asia	six-rowed	Turkey	winter	landrace	-	-	-	-	-	-	-	-	-	-	-	-	-	-	-	-	-	NA
1367	X19A93.HOR_1095	Western Asia	six-rowed	Turkey	winter	landrace	-	-	-	-	-	-	-	-	-	-	-	-	-	-	-	-	-	NA
1368	X19A98.HOR_1106	Western Asia	six-rowed	Turkey	winter	landrace	-	-	-	-	-	-	-	-	-	-	-	-	-	-	-	-	-	NA
1369	X19A99.HOR_1107	Western Asia	six-rowed	Turkey	winter	landrace	-	-	-	-	-	-	-	-	-	-	-	-	-	-	-	-	-	NA
1370	X19A540.HOR_1175	Western Asia	six-rowed	Turkey	spring	landrace	-	-	-	-	-	-	-	-	-	-	-	-	-	-	-	-	-	NA
1371	X19A541.HOR_1179	Western Asia	six-rowed	Turkey	spring	landrace	-	-	-	-	-	-	-	-	-	-	-	-	-	-	-	-	-	NA
1372	X15A21.HOR_11840	Western Asia	six-rowed	Turkey	winter	landrace	-	-	-	-	-	-	-	-	-	-	-	-	-	-	-	-	-	NA
1373	X19A542.HOR_1191	Western Asia	six-rowed	Turkey	spring	landrace	-	-	-	-	-	-	-	-	-	-	-	-	-	-	-	-	-	NA
1374	X19A543.HOR_1205	Western Asia	six-rowed	Turkey	spring	landrace	-	-	-	-	-	-	-	-	-	-	-	-	-	-	-	-	-	NA
1375	X19A545.HOR_1211	Western Asia	six-rowed	Turkey	spring	landrace	-	-	-	-	-	-	-	-	-	-	-	-	-	-	-	-	-	NA
1376	X19A104.HOR_1661	Western Asia	six-rowed	Turkey	winter	landrace	-	-	-	-	-	-	-	-	-	-	-	-	-	-	-	-	-	NA
1377	X19A416.HOR_18160	Western Asia	six-rowed	Turkey	spring	landrace	-	-	-	-	-	-	-	-	-	-	-	-	-	-	-	-	-	NA
1378	X19A587.HOR_1954	Western Asia	six-rowed	Turkey	spring	landrace	-	-	-	-	-	-	-	-	-	-	-	-	-	-	-	-	-	NA
1379	X19A498.HOR_405	Western Asia	six-rowed	Turkey	spring	landrace	-	-	-	-	-	-	-	-	-	-	-	-	-	-	-	-	-	NA
1380	X19A141.HOR_4131	Western Asia	six-rowed	Turkey	winter	landrace	-	-	-	-	-	-	-	-	-	-	-	-	-	-	-	-	-	NA
1381	X19A145.HOR_4226	Western Asia	six-rowed	Turkey	winter	landrace	-	-	-	-	-	-	-	-	-	-	-	-	-	-	-	-	-	NA
1382	X19A149.HOR_4333	Western Asia	six-rowed	Turkey	winter	landrace	-	-	-	-	-	-	-	-	-	-	-	-	-	-	-	-	-	NA
1383	X19A150.HOR_4348	Western Asia	six-rowed	Turkey	winter	landrace	-	-	-	-	-	-	-	-	-	-	-	-	-	-	-	-	-	NA
1384	X19A499.HOR_448	Western Asia	six-rowed	Turkey	spring	landrace	-	-	-	-	-	-	-	-	-	-	-	-	-	-	-	-	-	NA
1385	X19A501.HOR_473	Western Asia	six-rowed	Turkey	spring	landrace	-	-	-	-	-	-	-	-	-	-	-	-	-	-	-	-	-	NA
1386	X19A502.HOR_495	Western Asia	six-rowed	Turkey	spring	landrace	-	-	-	-	-	-	-	-	-	-	-	-	-	-	-	-	-	NA
1387	X19A504.HOR_528	Western Asia	six-rowed	Turkey	spring	landrace	-	-	-	-	-	-	-	-	-	-	-	-	-	-	-	-	-	NA
1388	X19A505.HOR_534	Western Asia	six-rowed	Turkey	spring	landrace	-	-	-	-	-	-	-	-	-	-	-	-	-	-	-	-	-	NA
1389	X19A506.HOR_567	Western Asia	six-rowed	Turkey	spring	landrace	-	-	-	-	-	-	-	-	-	-	-	-	-	-	-	-	-	NA
1390	X19A774.HOR_7973	Western Asia	six-rowed	Turkey	spring	landrace	-	-	-	-	-	-	-	-	-	-	-	-	-	-	-	-	-	NA
1391	Iraq Barley 1 (SV087)	Western Asia	six-rowed	Iraq	spring	cultivar	-	-	-	-	-	-	-	-	-	-	-	-	-	-	-	-	-	NA
1392	Firuzkuh 1 (SV092)	Western Asia	six-rowed	Iran	spring	cultivar	-	-	-	-	-	-	-	-	-	-	-	-	-	-	-	-	-	NA
1393	Rerhauli 1 (SV198)	Western Asia	six-rowed	Turkey	spring	cultivar	-	-	-	-	-	-	-	-	-	-	-	-	-	-	-	-	-	NA
1394	PI178332 (KB109)	Western Asia	six-rowed	Turkey	spring	landrace	-	-	-	-	-	-	-	-	-	-	-	-	-	-	-	-	-	NA
1395	X19A431.HOR_18484	Western Asia	six-rowed	Jordan	spring	landrace	-	-	-	-	-	-	-	-	-	-	-	-	-	-	-	-	-	NA
