# Supplementary material for: Population Structure and Genetic Diversity of Two-Rowed Barley Accessions from Kazakhstan Based on SNP Genotyping Data
Source: Plants (Basel). 2021 Sep 27;10(10):2025. doi: 10.3390/plants10102025 (PMC8540147; doi:10.3390/plants10102025)
Supplement: Supplementary file 1 [file plants-10-02025-s001.zip › Table S1.xlsx]

## Sheet: Sheet1
Table S1. Pairwise Population Matrix of Nei Unbiased Genetic Distance for the world barley collection using 1955 SNP markers
	2R-Africa	6R-Africa	6R-Central Asia	2R-Eastern Asia	6R-Eastern Asia	2R-Europe	6R-Europe	2R-Kazakhstan	2R-North America	6R-North America	6R-South America	6R-Southern Asia	6R-Western Asia	2R-Western Asia	2R-South America
2R-Africa
6R-Africa	0.125
6R-Central Asia	0.17	0.068
2R-Eastern Asia	0.027	0.161	0.191
6R-Eastern Asia	0.229	0.107	0.02	0.241
2R-Europe	0.014	0.152	0.201	0.031	0.258
6R-Europe	0.121	0.056	0.1	0.136	0.138	0.142
2R-Kazakhstan	0.02	0.169	0.213	0.052	0.271	0.029	0.172
2R-North America	0.068	0.225	0.27	0.081	0.323	0.057	0.215	0.072
6R-North America	0.222	0.165	0.192	0.232	0.228	0.246	0.11	0.258	0.291
6R-South America	0.125	0.052	0.083	0.145	0.114	0.154	0.008	0.176	0.218	0.127
6R-Southern Asia	0.226	0.106	0.014	0.247	0.036	0.262	0.149	0.273	0.326	0.247	0.126
6R-Western Asia	0.12	0.04	0.043	0.149	0.085	0.151	0.022	0.17	0.229	0.133	0.02	0.088
2R-Western Asia	0.019	0.145	0.185	0.078	0.247	0.054	0.167	0.049	0.11	0.263	0.168	0.242	0.149
2R-South America	0.04	0.157	0.236	0.045	0.297	0.046	0.133	0.079	0.087	0.239	0.136	0.281	0.148	0.106
