# Supplementary material for: Population Structure and Genetic Diversity of Two-Rowed Barley Accessions from Kazakhstan Based on SNP Genotyping Data
Source: Plants (Basel). 2021 Sep 27;10(10):2025. doi: 10.3390/plants10102025 (PMC8540147; doi:10.3390/plants10102025)
Supplement: Supplementary file 1 [file plants-10-02025-s001.zip › Table S2.xlsx]

## Sheet: Sheet1
Table S2. The clusterization analysis of two-rowed barley accessions from seven regions of the World using STRUCTURE package and 1955 SNP markers
(a) The composition of identified subpopulations of two-rowed barley accessions from seven regions of the World using K2-K10 steps
														(c) Graphical representation of the clusterization for two-rowed barley accessions using STRUCTURE package and K2-K10 steps
	Clusters	Africa	East Asia	Europe	Kazakhstan	North America	South America	Western Asia
K2	1	30	9	114	77	10	3	52					K2
	2	1		9	17	269		6
K3	1	14	2	70	57	60	2	8
	2	17	7	50	37	5	1	49
	3			3		214		1
K4	1					209		1
	2			1	19	1							K3
	3	18	7	48	36	5	1	51
	4	13	2	74	39	64	2	6
K5	1	10		4	11	2		47
	2	5	1	47	26	52		2
	3					197		1
	4				18
	5	16	8	72	39	28	3	8
													K4
K6	1			1		67
	2	9	2	57	56	46	2	7
	3	8	6	58	2	3	1	3
	4					51
	5					109		1
	6	14	1	7	36	3		47
K7	1		1	2	19
	2	9	6	59	6	3	2	4					K5
	3					52
	4	13		5	29	3		47
	5					109		1
	6	9	2	56	40	47	1	6
	7			1		65
K8	1				1	109		1
	2	7	2	46	35	46	1	5
	3	12		6	27	3		47					K6
	4					53
	5			1		65
	6	8	6	40	6	3	2	2
	7	4	1	28	6			3
	8			2	19
K9	1	5	6	47	4	2	2	2
	2	1			20
	3	6	1	42	16	46	1	4					K7
	4	2		1	25	1
	5					107		1
	6	5			1			19
	7	4		7	3	1		27
	8	8	2	25	25	5		5
	9			1		117
K10	1					69
	2	4	1	26	1	1		3					K8
	3					48
	4	2		2	19
	5	1	2	29	25	46		4
	6					111		1
	7	6	6	40	6	2	1	2
	8	3		1	28	1
	9	6		19	11		2
	10	9		6	4	1		48
													K9
(b) Evanno evaluation of optimal number of sub-populations in two-rowed barley population using delta K value based on "Evanno" and "elbow" methods
													K10
